# Supplementary material for: Known allosteric proteins have central roles in genetic disease
Source: PLoS Comput Biol. 2022 Feb 9;18(2):e1009806. doi: 10.1371/journal.pcbi.1009806 (PMC10138267; doi:10.1371/journal.pcbi.1009806)
Supplement: S1 Table — (XLSX) [file pcbi.1009806.s012.xlsx]

## Sheet: Table S1. Disease Ontology
Disease_Term	Pop_freq	Pop_frac	Allo_frac	P (uncorrected)	Description	Contributing_proteins
DOID:74	0.064950495049505	328/5050	64/380	2.02261920865581e-13	hematopoietic system disease	O14746	O14965	O14980	O60674	O75874	O95477	P00374	P00488	P00519	P00734	P00740	P00742	P00750	P01008	P01111	P01116	P02730	P02766	P03951	P04049	P04275	P04637	P05106	P05107	P05546	P08514	P08581	P08709	P10276	P10721	P11362	P12883	P15056	P16234	P19235	P23458	P30613	P36888	P40238	P42768	P42898	P48735	P49281	P51787
DOID:14566	0.0954455445544554	482/5050	79/380	3.6183968815051e-12	disease of cellular proliferation	O00743	O14746	O14965	O14980	O15297	O60674	O75874	O95180	O96017	P00519	P00533	P01111	P01112	P01116	P01130	P01584	P03372	P04049	P04626	P04637	P04899	P07949	P08183	P08581	P09874	P10275	P10276	P10721	P11308	P11362	P15056	P16234	P21802	P21860	P23458	P26358	P29320	P31749	P31751	P33981	P36507	P36888	P37231	P40238
DOID:7	0.656633663366337	3316/5050	308/380	4.89154781719506e-12	disease of anatomical entity	O00429	O00743	O00763	O14745	O14746	O14764	O14965	O14980	O15269	O15297	O15399	O43497	O43526	O43924	O60674	O60706	O75096	O75643	O75762	O75874	O75899	O75970	O94925	O95136	O95180	O95453	O95477	O95644	O96017	P00367	P00374	P00439	P00488	P00519	P00533	P00734	P00740	P00742	P00747	P00750	P00751	P01008	P01009	P01024
DOID:162	0.0861386138613861	435/5050	73/380	8.94994156599467e-12	cancer	O00743	O14746	O14965	O14980	O15297	O60674	O75874	O96017	P00519	P00533	P01111	P01112	P01116	P01584	P03372	P04049	P04626	P04637	P07949	P08183	P08581	P09874	P10275	P10276	P10721	P11308	P11362	P15056	P16234	P21802	P21860	P23458	P26358	P29320	P31749	P31751	P33981	P36507	P36888	P37231	P40238	P42336	P42345	P42768
DOID:0050686	0.084950495049505	429/5050	72/380	1.27846175777258e-11	organ system cancer	O00743	O14746	O14965	O14980	O15297	O60674	O75874	O96017	P00519	P00533	P01111	P01112	P01116	P01584	P03372	P04049	P04626	P04637	P07949	P08183	P08581	P09874	P10275	P10276	P10721	P11308	P11362	P15056	P16234	P21802	P21860	P23458	P26358	P29320	P31749	P31751	P33981	P36507	P36888	P37231	P40238	P42336	P42345	P42768
DOID:0050687	0.0386138613861386	195/5050	43/380	4.61088425011633e-11	cell type cancer	O00743	O14746	O14980	O75874	O96017	P00533	P01111	P01112	P01116	P04626	P04637	P07949	P08581	P10721	P11308	P11362	P15056	P16234	P21802	P21860	P31749	P31751	P36507	P37231	P42336	P42345	P43246	P48735	P50148	P60484	Q02750	Q06124	Q07812	Q07889	Q14790	Q15303	Q15382	Q15831	Q15910	Q16832	Q99835	Q9UPY3	Q9Y6K1
DOID:305	0.0316831683168317	160/5050	37/380	2.73203990680152e-10	carcinoma	O00743	O14746	O14980	O75874	O96017	P00533	P01111	P01112	P01116	P04626	P04637	P07949	P08581	P10721	P11362	P15056	P21802	P21860	P31751	P36507	P37231	P42336	P42345	P43246	P48735	P60484	Q02750	Q06124	Q07812	Q07889	Q14790	Q15382	Q15831	Q16832	Q99835	Q9UPY3	Q9Y6K1
DOID:1240	0.0140594059405941	71/5050	23/380	6.88983468542981e-10	leukemia	O14746	O14980	O60674	O75874	P00519	P01111	P01116	P04049	P04637	P10276	P10721	P11362	P15056	P23458	P36888	P48735	P51787	P60484	Q01196	Q06124	Q07812	Q13951	Q9Y6K1
DOID:28	0.0665346534653465	336/5050	57/380	1.66256944056875e-09	endocrine system disease	O00763	O15297	O95180	O96017	P00367	P01111	P01112	P01116	P02766	P04049	P04626	P04637	P04899	P05093	P07949	P08185	P10275	P10644	P10721	P11362	P13569	P15056	P16473	P17612	P21817	P22888	P23945	P28069	P29371	P30968	P31749	P33981	P35557	P36507	P41180	P42336	P42768	P43246	P52895	P55851	P60484	Q06187	Q06787	Q08881
DOID:3119	0.0312871287128713	158/5050	35/380	2.94030398772185e-09	gastrointestinal system cancer	O14746	O14965	O14980	O15297	O75874	O96017	P01111	P01116	P01584	P04626	P04637	P07949	P08183	P08581	P10721	P11362	P15056	P16234	P21802	P21860	P29320	P31749	P31751	P36507	P37231	P42336	P42345	P43246	P48735	P60484	Q02750	Q06124	Q07812	Q09472	Q14790
DOID:1247	0.0138613861386139	70/5050	22/380	3.13040099786216e-09	blood coagulation disease	O60674	O95477	P00488	P00734	P00740	P00742	P00750	P01008	P03951	P04275	P05106	P05546	P08514	P08709	P40238	P42768	P42898	P51787	Q01196	Q76LX8	Q9H244	Q9Y223
DOID:299	0.0130693069306931	66/5050	21/380	5.62005243065441e-09	adenocarcinoma	O14980	O75874	P01111	P01112	P01116	P04626	P04637	P10721	P11362	P15056	P21802	P21860	P36507	P42345	P43246	P60484	Q02750	Q07889	Q15831	Q9UPY3	Q9Y6K1
DOID:120	0.0144554455445545	73/5050	22/380	7.56393889004221e-09	female reproductive organ cancer	O14980	O15297	O96017	P01116	P04626	P04637	P10721	P15056	P21802	P21860	P31749	P42336	P42345	P42768	P43246	P60484	Q02750	Q07889	Q08881	Q13085	Q15382	Q9UPY3
DOID:0050615	0.0124752475247525	63/5050	20/380	1.36983141732786e-08	respiratory system cancer	O00743	O75874	P00533	P01116	P04626	P04637	P10721	P15056	P21802	P31751	P42336	P60484	Q02750	Q06124	Q07889	Q14790	Q15831	Q16832	Q9UPY3	Q9Y6K1
DOID:1324	0.0124752475247525	63/5050	20/380	1.36983141732786e-08	lung cancer	O00743	O75874	P00533	P01116	P04626	P04637	P10721	P15056	P21802	P31751	P42336	P60484	Q02750	Q06124	Q07889	Q14790	Q15831	Q16832	Q9UPY3	Q9Y6K1
DOID:4159	0.00930693069306931	47/5050	17/380	1.87888490111013e-08	skin cancer	O00743	O75874	P01116	P04637	P10721	P15056	P16234	P31749	P36507	P42345	P50148	P60484	Q02750	Q15303	Q15831	Q15910	Q99835
DOID:0060122	0.00930693069306931	47/5050	17/380	1.87888490111013e-08	integumentary system cancer	O00743	O75874	P01116	P04637	P10721	P15056	P16234	P31749	P36507	P42345	P50148	P60484	Q02750	Q15303	Q15831	Q15910	Q99835
DOID:2531	0.0277227722772277	140/5050	31/380	2.50164424079275e-08	hematologic cancer	O14746	O14965	O14980	O60674	O75874	P00519	P01111	P01116	P04049	P04637	P08581	P10276	P10721	P11362	P15056	P23458	P36888	P40238	P48735	P51787	P56524	P60484	Q01196	Q02750	Q06124	Q07812	Q13951	Q15910	Q9Y2L1	Q9Y3Z3	Q9Y6K1
DOID:193	0.0205940594059406	104/5050	26/380	2.52667334278902e-08	reproductive organ cancer	O14980	O15297	O75874	O96017	P01116	P04626	P04637	P10275	P10721	P15056	P21802	P21860	P31749	P42336	P42345	P42768	P43246	P60484	Q02750	Q05823	Q07889	Q08881	Q13085	Q15382	Q15831	Q9UPY3
DOID:1579	0.0251485148514852	127/5050	29/380	3.48996558265518e-08	respiratory system disease	O00743	O14746	O75874	O95453	P00439	P00533	P01009	P01116	P01375	P02766	P04626	P04637	P09917	P10721	P13569	P15056	P21802	P31751	P42336	P43116	P60484	Q02750	Q06124	Q07889	Q14790	Q15831	Q16832	Q9UPY3	Q9Y6K1
DOID:850	0.0188118811881188	95/5050	24/380	7.13421811710205e-08	lung disease	O00743	O14746	O75874	O95453	P00533	P01009	P01116	P02766	P04626	P04637	P10721	P15056	P21802	P31751	P42336	P60484	Q02750	Q06124	Q07889	Q14790	Q15831	Q16832	Q9UPY3	Q9Y6K1
DOID:8923	0.00792079207920792	40/5050	15/380	7.52212807619787e-08	skin melanoma	O00743	O75874	P01116	P10721	P15056	P16234	P31749	P36507	P42345	P50148	P60484	Q02750	Q15303	Q15831	Q15910
DOID:10534	0.00910891089108911	46/5050	16/380	9.42668514703948e-08	stomach cancer	P01116	P01584	P04626	P04637	P08581	P10721	P11362	P15056	P21802	P21860	P36507	P42336	P42345	P43246	P60484	Q02750
DOID:229	0.0233663366336634	118/5050	27/380	1.00818258561711e-07	female reproductive system disease	O14980	O15297	O96017	P01116	P04626	P04637	P10275	P10721	P15056	P21802	P21860	P23945	P25092	P31749	P42336	P42345	P42768	P43246	P60484	Q02750	Q06787	Q07889	Q08881	Q09428	Q13085	Q15382	Q9UPY3
DOID:0050161	0.0233663366336634	118/5050	27/380	1.00818258561711e-07	lower respiratory tract disease	O00743	O14746	O75874	O95453	P00533	P01009	P01116	P01375	P02766	P04626	P04637	P09917	P10721	P13569	P15056	P21802	P31751	P42336	P60484	Q02750	Q06124	Q07889	Q14790	Q15831	Q16832	Q9UPY3	Q9Y6K1
DOID:10155	0.0227722772277228	115/5050	26/380	2.26306164998075e-07	intestinal cancer	O14965	O14980	O15297	O75874	O96017	P01111	P01116	P04637	P07949	P08183	P08581	P15056	P21860	P29320	P31749	P31751	P37231	P42336	P42345	P43246	P48735	P60484	Q02750	Q06124	Q07812	Q09472
DOID:5672	0.0227722772277228	115/5050	26/380	2.26306164998075e-07	large intestine cancer	O14965	O14980	O15297	O75874	O96017	P01111	P01116	P04637	P07949	P08183	P08581	P15056	P21860	P29320	P31749	P31751	P37231	P42336	P42345	P43246	P48735	P60484	Q02750	Q06124	Q07812	Q09472
DOID:9256	0.0227722772277228	115/5050	26/380	2.26306164998075e-07	colorectal cancer	O14965	O14980	O15297	O75874	O96017	P01111	P01116	P04637	P07949	P08183	P08581	P15056	P21860	P29320	P31749	P31751	P37231	P42336	P42345	P43246	P48735	P60484	Q02750	Q06124	Q07812	Q09472
DOID:170	0.0134653465346535	68/5050	19/380	3.11069540193382e-07	endocrine gland cancer	O14746	O75874	P01111	P01112	P01116	P04637	P07949	P08581	P10721	P11362	P15056	P33981	P36507	P42336	P48735	P60484	Q14790	Q15831	Q9UPY3
DOID:8692	0.00891089108910891	45/5050	15/380	4.54187684638577e-07	myeloid leukemia	O14746	O60674	O75874	P00519	P01116	P04049	P10276	P10721	P23458	P36888	P48735	Q01196	Q06124	Q13951	Q9Y6K1
DOID:9119	0.00811881188118812	41/5050	14/380	7.91926445095257e-07	acute myeloid leukemia	O14746	O60674	O75874	P01116	P04049	P10276	P10721	P23458	P36888	P48735	Q01196	Q06124	Q13951	Q9Y6K1
DOID:76	0.0116831683168317	59/5050	17/380	8.17635367255053e-07	stomach disease	P01116	P01584	P04626	P04637	P08581	P10721	P11362	P15056	P21802	P21860	P36507	P42336	P42345	P43246	P43403	P60484	Q02750
DOID:3490	0.00336633663366337	17/5050	9/380	9.95933701580397e-07	Noonan syndrome	P01111	P01116	P04049	P15056	P36507	Q02750	Q06124	Q07889	Q07890
DOID:1909	0.0095049504950495	48/5050	15/380	1.16686335163594e-06	melanoma	O00743	O75874	P01116	P10721	P15056	P16234	P31749	P36507	P42345	P50148	P60484	Q02750	Q15303	Q15831	Q15910
DOID:3905	0.00732673267326733	37/5050	13/380	1.3627431364437e-06	lung carcinoma	O00743	P00533	P01116	P04637	P10721	P15056	P21802	P31751	P60484	Q02750	Q06124	Q15831	Q16832
DOID:0080690	0.00435643564356436	22/5050	10/380	1.47411793402971e-06	RASopathy	P01111	P01112	P01116	P04049	P15056	P36507	Q02750	Q06124	Q07889	Q07890
DOID:3908	0.00574257425742574	29/5050	11/380	3.80388223496775e-06	lung non-small cell carcinoma	O00743	P01116	P10721	P15056	P21802	P31751	P60484	Q02750	Q06124	Q15831	Q16832
DOID:2452	0.00297029702970297	15/5050	8/380	3.84528680086929e-06	thrombophilia	P00488	P00734	P00740	P00750	P01008	P05546	P42898	Q76LX8
DOID:9460	0.00475247524752475	24/5050	10/380	3.89725374480162e-06	uterine corpus cancer	O14980	P01116	P15056	P21802	P21860	P42345	P60484	Q02750	Q07889	Q15382
DOID:2394	0.0095049504950495	48/5050	14/380	6.64778969669811e-06	ovarian cancer	O15297	O96017	P01116	P04626	P04637	P10721	P15056	P31749	P42336	P42768	P43246	Q08881	Q13085	Q9UPY3
DOID:178	0.0304950495049505	154/5050	28/380	8.07371605618612e-06	vascular disease	O60674	P00734	P01116	P01130	P02649	P08709	P11362	P12821	P13569	P15056	P16109	P19438	P20815	P21802	P22413	P30556	P42898	P47989	P49238	P50148	P51787	P60484	Q06124	Q07890	Q07954	Q13976	Q9ULV1	Q9Y243
DOID:77	0.0738613861386139	373/5050	51/380	1.28889673179181e-05	gastrointestinal system disease	O14746	O14965	O14980	O15297	O60674	O75874	O94925	O96017	P01111	P01116	P01584	P04626	P04637	P07949	P08183	P08581	P08709	P10721	P11362	P13569	P15056	P16234	P21802	P21860	P22301	P25092	P29320	P31749	P31751	P36507	P37231	P42336	P42345	P43246	P43403	P48735	P60484	Q02750	Q03431	Q04759	Q06124	Q07812	Q07889	Q09428
DOID:2914	0.0588118811881188	297/5050	43/380	1.59853701809363e-05	immune system disease	O14980	O75874	P01024	P01111	P01116	P01308	P05107	P05156	P06239	P08575	P08581	P10721	P11215	P12883	P14174	P14210	P15056	P19438	P21817	P22301	P29597	P43403	P51449	P51681	P52732	P61073	P78527	Q02750	Q05655	Q06124	Q06187	Q07812	Q07890	Q08881	Q13133	Q13546	Q14790	Q15910	Q96D31	Q9UDY8	Q9UM07	Q9Y2R2	Q9Y3Z3
DOID:3070	0.00653465346534653	33/5050	11/380	1.61490546540834e-05	malignant glioma	O75874	P01116	P04637	P11362	P15056	P42345	P43246	P48735	P60484	Q06124	Q9Y6K1
DOID:3717	0.00554455445544554	28/5050	10/380	1.98229721807796e-05	gastric adenocarcinoma	P01116	P10721	P11362	P15056	P21802	P21860	P36507	P42345	P60484	Q02750
DOID:4961	0.0174257425742574	88/5050	19/380	2.02187148707689e-05	bone marrow disease	O14965	O60674	O75874	P01111	P01116	P10721	P15056	P19235	P23458	P36888	P40238	P48735	P56524	P68871	Q06124	Q99814	Q9Y2L1	Q9Y3Z3	Q9Y6K1
DOID:0050736	0.210891089108911	1065/5050	113/380	2.2388241231485e-05	autosomal dominant disease	O00429	O14745	O14746	O15269	O43497	O60674	O60706	O75096	O75643	O75762	O96017	P00488	P00734	P00751	P01008	P01024	P01111	P01112	P01116	P01308	P01584	P02649	P02708	P02730	P02766	P02768	P04049	P04637	P05067	P05106	P05129	P05156	P05546	P06213	P07437	P07949	P08514	P10253	P10636	P10644	P10721	P11362	P11532	P12883
DOID:331	0.154851485148515	782/5050	88/380	2.82354025756432e-05	central nervous system disease	O14764	O15399	O43497	O43526	O43924	O75874	O75899	O75970	P00734	P01116	P01130	P01375	P02649	P03372	P04062	P04637	P05067	P05129	P07437	P10253	P10275	P10636	P11362	P12821	P14136	P14867	P14920	P15056	P16109	P16473	P17787	P18089	P18505	P18507	P19634	P21802	P23258	P25101	P26358	P27695	P27708	P28472	P32297	P35462
DOID:5517	0.00574257425742574	29/5050	10/380	2.82540721522618e-05	stomach carcinoma	P01116	P10721	P11362	P15056	P21802	P21860	P36507	P42345	P60484	Q02750
DOID:2277	0.0344554455445545	174/5050	29/380	3.14861690554901e-05	gonadal disease	O15297	O96017	P01116	P04626	P04637	P05093	P10275	P10721	P11362	P15056	P22888	P23945	P29371	P30968	P31749	P42336	P42768	P43246	P52895	Q06787	Q08881	Q13085	Q15831	Q16828	Q71U36	Q8WXD0	Q92731	Q969F8	Q9UPY3
DOID:0060233	0.000792079207920792	4/5050	4/380	3.15941413517944e-05	cardiofaciocutaneous syndrome	P01116	P15056	P36507	Q02750
DOID:3069	0.00475247524752475	24/5050	9/380	3.32601866030088e-05	astrocytoma	O75874	P04637	P11362	P15056	P42345	P43246	P60484	Q06124	Q9Y6K1
DOID:3620	0.0095049504950495	48/5050	13/380	3.43421488636826e-05	central nervous system cancer	O75874	P01116	P04637	P11362	P15056	P26358	P42345	P43246	P48735	P60484	Q06124	Q99835	Q9Y6K1
DOID:1287	0.0827722772277228	418/5050	54/380	3.67046493375431e-05	cardiovascular system disease	O60674	O60706	O95644	O96017	P00439	P00734	P01116	P01130	P02649	P02766	P04049	P04637	P07949	P08709	P10253	P11362	P11532	P12821	P12883	P13533	P13569	P15056	P16109	P19438	P20815	P21802	P21860	P22413	P23975	P30556	P41180	P42898	P47989	P49238	P49336	P49768	P50148	P51787	P60484	P63252	P63316	Q02750	Q06124	Q07889
DOID:5295	0.037029702970297	187/5050	30/380	4.85781791472349e-05	intestinal disease	O14965	O14980	O15297	O75874	O96017	P01111	P01116	P04637	P07949	P08183	P08581	P15056	P21860	P22301	P25092	P29320	P31749	P31751	P37231	P42336	P42345	P43246	P48735	P60484	Q02750	Q04759	Q06124	Q07812	Q09472	Q15831
DOID:184	0.00851485148514852	43/5050	12/380	4.98428024845525e-05	bone cancer	O75874	O96017	P01116	P04637	P11362	P15056	P42345	P43246	P48735	P60484	Q06124	Q9Y6K1
DOID:1037	0.00732673267326733	37/5050	11/380	5.41709078319143e-05	lymphoid leukemia	O14980	O60674	P01111	P01116	P04637	P11362	P15056	P23458	P36888	Q06124	Q07812
DOID:1319	0.00871287128712871	44/5050	12/380	6.39583701246904e-05	brain cancer	O75874	P01116	P04637	P11362	P15056	P42345	P43246	P48735	P60484	Q06124	Q99835	Q9Y6K1
DOID:345	0.0100990099009901	51/5050	13/380	6.88456947071381e-05	uterine disease	O14980	P01116	P15056	P21802	P21860	P25092	P42345	P43246	P60484	Q02750	Q07889	Q09428	Q15382
DOID:15	0.0433663366336634	219/5050	33/380	7.40250252730004e-05	reproductive system disease	O14980	O15297	O75874	O96017	P01116	P04626	P04637	P10275	P10721	P11511	P13569	P15056	P21802	P21860	P23945	P25092	P31749	P42336	P42345	P42768	P43246	P60484	Q02750	Q05823	Q06787	Q07889	Q08881	Q09428	Q13085	Q15382	Q15831	Q96GD4	Q9UPY3
DOID:3907	0.00415841584158416	21/5050	8/380	8.11837294417456e-05	lung squamous cell carcinoma	O00743	P01116	P15056	P21802	P60484	Q06124	Q15831	Q16832
DOID:0070004	0.0146534653465347	74/5050	16/380	8.98186381713778e-05	myeloid neoplasm	O14965	O60674	O75874	P01111	P01116	P10721	P15056	P23458	P36888	P40238	P48735	P56524	Q06124	Q9Y2L1	Q9Y3Z3	Q9Y6K1
DOID:936	0.111089108910891	561/5050	66/380	9.46058153373538e-05	brain disease	O14764	O15399	O43497	O43526	O43924	O75874	O75899	O75970	P00734	P01116	P01130	P01375	P03372	P04062	P04637	P05129	P07437	P10253	P10636	P11362	P12821	P14136	P14867	P15056	P16109	P16473	P17787	P18089	P18505	P18507	P19634	P21802	P23258	P25101	P26358	P27708	P28472	P35462	P35498	P35637	P36544	P41180	P42345	P42898
DOID:1100	0.0162376237623762	82/5050	17/380	9.50305774980455e-05	ovarian disease	O15297	O96017	P01116	P04626	P04637	P10275	P10721	P15056	P23945	P31749	P42336	P42768	P43246	Q06787	Q08881	Q13085	Q9UPY3
DOID:0080355	0.00653465346534653	33/5050	10/380	9.93278187522557e-05	hepatobiliary system cancer	O14746	O75874	P01116	P04637	P08581	P11362	P21860	P42336	P48735	Q14790
DOID:1749	0.00910891089108911	46/5050	12/380	0.00010277734659141	squamous cell carcinoma	O00743	P01116	P04637	P15056	P21802	P36507	P48735	P60484	Q02750	Q06124	Q15831	Q16832
DOID:201	0.0104950495049505	53/5050	13/380	0.000105881328529205	connective tissue cancer	O75874	O96017	P01116	P04637	P11308	P11362	P15056	P42345	P43246	P48735	P60484	Q06124	Q9Y6K1
DOID:363	0.00792079207920792	40/5050	11/380	0.00011918541937403	uterine cancer	O14980	P01116	P15056	P21802	P21860	P42345	P43246	P60484	Q02750	Q07889	Q15382
DOID:1781	0.00336633663366337	17/5050	7/380	0.000129632164145497	thyroid gland cancer	P01111	P01112	P01116	P07949	P15056	P60484	Q9UPY3
DOID:11054	0.00554455445544554	28/5050	9/380	0.000133949613843235	urinary bladder cancer	O75874	P01112	P01116	P11362	P15056	P21860	P42345	Q02750	Q15382
DOID:0050469	0.00099009900990099	5/5050	4/380	0.00014855382435851	Costello syndrome	P01112	P01116	P15056	Q02750
DOID:3068	0.00455445544554455	23/5050	8/380	0.000171046933029428	glioblastoma multiforme	O75874	P04637	P11362	P15056	P42345	P43246	P60484	Q9Y6K1
DOID:26	0.0124752475247525	63/5050	14/380	0.000181343691251948	pancreas disease	O00763	P00367	P01116	P04637	P13569	P33981	P35557	P36507	P41180	P55851	Q09428	Q15413	Q15831	Q99895
DOID:684	0.00574257425742574	29/5050	9/380	0.000181512607604195	hepatocellular carcinoma	O14746	O75874	P01116	P04637	P08581	P11362	P42336	P48735	Q14790
DOID:686	0.00574257425742574	29/5050	9/380	0.000181512607604195	liver carcinoma	O14746	O75874	P01116	P04637	P08581	P11362	P42336	P48735	Q14790
DOID:5093	0.0097029702970297	49/5050	12/380	0.000198149086710189	thoracic cancer	O14965	O15297	O96017	P01116	P03372	P04637	P09874	P31749	P42336	P60484	Q06609	Q14790
DOID:3463	0.0097029702970297	49/5050	12/380	0.000198149086710189	breast disease	O14965	O15297	O96017	P01116	P03372	P04637	P09874	P31749	P42336	P60484	Q06609	Q14790
DOID:1612	0.0097029702970297	49/5050	12/380	0.000198149086710189	breast cancer	O14965	O15297	O96017	P01116	P03372	P04637	P09874	P31749	P42336	P60484	Q06609	Q14790
DOID:0060118	0.0097029702970297	49/5050	12/380	0.000198149086710189	thoracic disease	O14965	O15297	O96017	P01116	P03372	P04637	P09874	P31749	P42336	P60484	Q06609	Q14790
DOID:3093	0.0126732673267327	64/5050	14/380	0.000216546019752046	nervous system cancer	O75874	P01116	P04637	P11362	P15056	P26358	P42345	P43246	P48735	P50148	P60484	Q06124	Q99835	Q9Y6K1
DOID:4960	0.0158415841584158	80/5050	16/380	0.000236740884369336	bone marrow cancer	O14965	O60674	O75874	P01111	P01116	P10721	P15056	P23458	P36888	P40238	P48735	P56524	Q06124	Q9Y2L1	Q9Y3Z3	Q9Y6K1
DOID:4006	0.00475247524752475	24/5050	8/380	0.000239940306242572	bladder urothelial carcinoma	O75874	P01116	P11362	P15056	P21860	P42345	Q02750	Q15382
DOID:2671	0.00475247524752475	24/5050	8/380	0.000239940306242572	transitional cell carcinoma	O75874	P01116	P11362	P15056	P21860	P42345	Q02750	Q15382
DOID:4007	0.00475247524752475	24/5050	8/380	0.000239940306242572	bladder carcinoma	O75874	P01116	P11362	P15056	P21860	P42345	Q02750	Q15382
DOID:0080348	0.00475247524752475	24/5050	8/380	0.000239940306242572	Alzheimer's disease 1	P02649	P05067	P10636	P49768	P51178	P55072	Q13526	Q8IU99
DOID:9553	0.00594059405940594	30/5050	9/380	0.000242341599255123	adrenal gland disease	O95180	P04049	P04637	P08185	P10644	P15056	P17612	Q5JWF2	Q9HCR9
DOID:75	0.0114851485148515	58/5050	13/380	0.000280911028759093	lymphatic system disease	O14980	O75874	P01116	P08581	P10721	P14210	P15056	P52732	Q02750	Q06124	Q07812	Q07890	Q15910
DOID:3571	0.00613861386138614	31/5050	9/380	0.000319159957327623	liver cancer	O14746	O75874	P01116	P04637	P08581	P11362	P42336	P48735	Q14790
DOID:3996	0.0116831683168317	59/5050	13/380	0.000336226717861078	urinary system cancer	O75874	O96017	P01112	P01116	P08581	P11362	P15056	P21860	P42345	P43246	P60484	Q02750	Q15382
DOID:0070219	0.000594059405940594	3/5050	3/380	0.000422959234489707	familial hyperinsulinemic hypoglycemia 1	P00367	P06213	Q09428
DOID:14291	0.000594059405940594	3/5050	3/380	0.000422959234489707	Noonan syndrome with multiple lentigines	P04049	P15056	Q06124
DOID:0111460	0.000594059405940594	3/5050	3/380	0.000422959234489707	cardiofaciocutaneous syndrome 1	P01116	P15056	P36507
DOID:2228	0.000594059405940594	3/5050	3/380	0.000422959234489707	thrombocytosis	O60674	P40238	P51787
DOID:10652	0.00514851485148515	26/5050	8/380	0.000445829296110437	Alzheimer's disease	P02649	P05067	P10636	P49768	P51178	P55072	Q13526	Q8IU99
DOID:680	0.00514851485148515	26/5050	8/380	0.000445829296110437	tauopathy	P02649	P05067	P10636	P49768	P51178	P55072	Q13526	Q8IU99
DOID:0060100	0.0120792079207921	61/5050	13/380	0.000475061245007392	musculoskeletal system cancer	O75874	O96017	P01116	P04637	P11308	P11362	P15056	P42345	P43246	P48735	P60484	Q06124	Q9Y6K1
DOID:3963	0.00297029702970297	15/5050	6/380	0.000486549648069986	thyroid gland carcinoma	P01111	P01112	P01116	P07949	P60484	Q9UPY3
DOID:0060073	0.00792079207920792	40/5050	10/380	0.000564596818978745	lymphatic system cancer	O14980	O75874	P01116	P08581	P10721	P15056	Q02750	Q06124	Q07812	Q15910
DOID:0060083	0.00792079207920792	40/5050	10/380	0.000564596818978745	immune system cancer	O14980	O75874	P01116	P08581	P10721	P15056	Q02750	Q06124	Q07812	Q15910
DOID:9500	0.0154455445544554	78/5050	15/380	0.000574400129919784	leukocyte disease	O14965	O75874	P01116	P05107	P10721	P12883	P15056	P16234	P36888	P48735	P56524	Q06124	Q9Y2L1	Q9Y3Z3	Q9Y6K1
DOID:3910	0.00673267326732673	34/5050	9/380	0.000678161023769884	lung adenocarcinoma	O75874	P01116	P04626	P15056	P21802	Q02750	Q07889	Q15831	Q9Y6K1
DOID:0060564	0.0225742574257426	114/5050	19/380	0.000739939131281171	spinal disease	O75874	P01116	P04637	P11362	P14136	P15056	P20594	P21817	P21860	P22413	P42345	P43246	P45452	P48735	P60484	Q06124	Q13224	Q71U36	Q9Y6K1
DOID:0060158	0.0374257425742574	189/5050	27/380	0.000798354704126846	acquired metabolic disease	O00429	O00763	P00367	P01308	P02766	P05067	P06213	P11532	P16471	P18031	P21554	P22413	P31751	P32245	P35498	P35557	P37231	P41180	P41968	P51681	P51787	P55851	Q09428	Q12809	Q15413	Q9UPY3	Q9Y2R2
DOID:2218	0.00693069306930693	35/5050	9/380	0.000853416399837651	blood platelet disease	O60674	P05106	P08514	P40238	P42768	P51787	Q01196	Q9H244	Q9Y223
DOID:365	0.00693069306930693	35/5050	9/380	0.000853416399837651	bladder disease	O75874	P01112	P01116	P11362	P15056	P21860	P42345	Q02750	Q15382
DOID:3118	0.0130693069306931	66/5050	13/380	0.00104776973860653	hepatobiliary disease	O14746	O60674	O75874	P01116	P04637	P08581	P08709	P11362	P13569	P42336	P48735	Q14790	Q96RI1
DOID:7148	0.00356435643564356	18/5050	6/380	0.00148599524760742	rheumatoid arthritis	P05107	P14174	P19438	P22301	Q9UM07	Q9Y2R2
DOID:0060280	0.000792079207920792	4/5050	3/380	0.00159705451390191	primary pigmented nodular adrenocortical disease	P10644	P17612	Q9HCR9
DOID:0060581	0.000792079207920792	4/5050	3/380	0.00159705451390191	Noonan syndrome 3	P01116	Q06124	Q07889
DOID:0050793	0.000792079207920792	4/5050	3/380	0.00159705451390191	short QT syndrome	P51787	P63252	Q12809
DOID:0111907	0.000792079207920792	4/5050	3/380	0.00159705451390191	thrombophilia due to thrombin defect	P00488	P00734	P42898
DOID:0050544	0.000792079207920792	4/5050	3/380	0.00159705451390191	hypermethioninemia	P23526	P55263	Q14749
DOID:0080701	0.000792079207920792	4/5050	3/380	0.00159705451390191	prothrombin thrombophilia	P00488	P00734	P42898
DOID:0060578	0.00158415841584158	8/5050	4/380	0.00173119969262885	Noonan syndrome 1	P15056	Q02750	Q06124	Q07889
DOID:13317	0.00158415841584158	8/5050	4/380	0.00173119969262885	hyperinsulinemic hypoglycemia	P00367	P06213	P35557	Q09428
DOID:0060032	0.00772277227722772	39/5050	9/380	0.00195725779887502	autoimmune disease of musculoskeletal system	P05107	P11215	P14174	P19438	P22301	Q05655	Q9UM07	Q9Y2R2	Q9Y3Z3
DOID:1826	0.0340594059405941	172/5050	24/380	0.0021407207942348	epilepsy	O14764	O15399	O43526	O75899	P14867	P16473	P17787	P18089	P18505	P18507	P27708	P28472	P35498	P36544	P41180	P43004	P43681	Q05586	Q12879	Q13224	Q14721	Q16620	Q6UVM3	Q86YT5
DOID:409	0.0108910891089109	55/5050	11/380	0.00221175761199482	liver disease	O14746	O60674	O75874	P01116	P04637	P08581	P08709	P11362	P42336	P48735	Q14790
DOID:9952	0.00514851485148515	26/5050	7/380	0.00242261128701124	acute lymphoblastic leukemia	O60674	P01111	P04637	P11362	P23458	P36888	Q07812
DOID:12603	0.00514851485148515	26/5050	7/380	0.00242261128701124	acute leukemia	O60674	P01111	P04637	P11362	P23458	P36888	Q07812
DOID:0060058	0.00653465346534653	33/5050	8/380	0.00248525345935873	lymphoma	O14980	P01116	P08581	P15056	Q02750	Q06124	Q07812	Q15910
DOID:0050709	0.016039603960396	81/5050	14/380	0.00254339952993262	early infantile epileptic encephalopathy	O15399	O43526	O75899	P14867	P18505	P27708	P28472	P35498	P43004	Q13224	Q14721	Q16620	Q6UVM3	Q86YT5
DOID:3947	0.00277227722772277	14/5050	5/380	0.00266203847769086	adrenal gland hyperfunction	O95180	P04049	P10644	Q5JWF2	Q9HCR9
DOID:446	0.00277227722772277	14/5050	5/380	0.00266203847769086	primary hyperaldosteronism	O95180	P04049	P10644	Q5JWF2	Q9HCR9
DOID:13810	0.00178217821782178	9/5050	4/380	0.00293228379016444	familial hypercholesterolemia	P01130	P02649	P10912	P34913
DOID:0050702	0.0164356435643564	83/5050	14/380	0.00321408110953888	neonatal period electroclinical syndrome	O15399	O43526	O75899	P14867	P18505	P27708	P28472	P35498	P43004	Q13224	Q14721	Q16620	Q6UVM3	Q86YT5
DOID:9538	0.0114851485148515	58/5050	11/380	0.00343204693205422	multiple myeloma	O14965	O75874	P01116	P15056	P36888	P48735	P56524	Q06124	Q9Y2L1	Q9Y3Z3	Q9Y6K1
DOID:2526	0.00297029702970297	15/5050	5/380	0.00374978289249989	prostate adenocarcinoma	O14980	O75874	P15056	P60484	Q02750
DOID:3952	0.00297029702970297	15/5050	5/380	0.00374978289249989	adrenal cortex disease	P04637	P10644	P15056	P17612	Q9HCR9
DOID:10286	0.00297029702970297	15/5050	5/380	0.00374978289249989	prostate carcinoma	O14980	O75874	P15056	P60484	Q02750
DOID:0111530	0.00099009900990099	5/5050	3/380	0.00376980554821927	linear nevus sebaceous syndrome	P01111	P01112	P01116
DOID:37	0.0479207920792079	242/5050	30/380	0.00408048050098948	skin disease	O00743	O14746	O75874	O95453	P00747	P01111	P01112	P01116	P04637	P05155	P10721	P15056	P16234	P21817	P31749	P36507	P37231	P42336	P42345	P49768	P50148	P60484	Q02750	Q07954	Q15303	Q15831	Q15910	Q99835	Q9Y2R2	Q9Y3Z3
DOID:0050826	0.00198019801980198	10/5050	4/380	0.00459952956927116	tricuspid valve disease	O95644	P12883	P49336	Q06124
DOID:4977	0.00198019801980198	10/5050	4/380	0.00459952956927116	lymphedema	P08581	P14210	P52732	Q07890
DOID:8432	0.00198019801980198	10/5050	4/380	0.00459952956927116	polycythemia	O60674	P19235	P68871	Q99814
DOID:0111162	0.00198019801980198	10/5050	4/380	0.00459952956927116	epidermal nevus	P01111	P01112	P01116	P42336
DOID:10780	0.00198019801980198	10/5050	4/380	0.00459952956927116	primary polycythemia	O60674	P19235	P68871	Q99814
DOID:2018	0.00435643564356436	22/5050	6/380	0.00461597162182742	hyperinsulinism	O00763	P00367	P35557	P55851	Q09428	Q15413
DOID:1827	0.00435643564356436	22/5050	6/380	0.00461597162182742	idiopathic generalized epilepsy	O14764	P14867	P18507	P35498	P36544	P41180
DOID:0050701	0.0245544554455446	124/5050	18/380	0.00489678150262186	electroclinical syndrome	O15399	O43526	O75899	P14867	P18089	P18505	P18507	P27708	P28472	P35498	P43004	Q05586	Q12879	Q13224	Q14721	Q16620	Q6UVM3	Q86YT5
DOID:612	0.0465346534653465	235/5050	29/380	0.00503801550135045	primary immunodeficiency disease	P01024	P01308	P05107	P05156	P06239	P08575	P11215	P12883	P14174	P19438	P21817	P22301	P29597	P43403	P51449	P51681	P61073	P78527	Q05655	Q06124	Q06187	Q08881	Q13133	Q13546	Q96D31	Q9UDY8	Q9UM07	Q9Y2R2	Q9Y3Z3
DOID:3856	0.0104950495049505	53/5050	10/380	0.00538909469021633	male reproductive organ cancer	O14980	O75874	O96017	P10275	P10721	P15056	P60484	Q02750	Q05823	Q15831
DOID:3890	0.000396039603960396	2/5050	2/380	0.00564840797805384	acute intermittent porphyria	P08397	P13716
DOID:0060691	0.000396039603960396	2/5050	2/380	0.00564840797805384	platelet-type bleeding disorder 16	P05106	P08514
DOID:0111363	0.000396039603960396	2/5050	2/380	0.00564840797805384	Heinz body anemia	P68871	P69905
DOID:14289	0.000396039603960396	2/5050	2/380	0.00564840797805384	Ebstein anomaly	P12883	P49336
DOID:13482	0.000396039603960396	2/5050	2/380	0.00564840797805384	Proteus syndrome	P31749	P60484
DOID:14705	0.000396039603960396	2/5050	2/380	0.00564840797805384	Pfeiffer syndrome	P11362	P21802
DOID:0111337	0.000396039603960396	2/5050	2/380	0.00564840797805384	Jackson-Weiss syndrome	P11362	P21802
DOID:2717	0.000396039603960396	2/5050	2/380	0.00564840797805384	Bloom syndrome	P14618	P54132
DOID:2219	0.000396039603960396	2/5050	2/380	0.00564840797805384	Glanzmann's thrombasthenia	P05106	P08514
DOID:11870	0.000396039603960396	2/5050	2/380	0.00564840797805384	Pick's disease	P10636	P49768
DOID:8545	0.000396039603960396	2/5050	2/380	0.00564840797805384	malignant hyperthermia	P21817	Q13698
DOID:235	0.000396039603960396	2/5050	2/380	0.00564840797805384	colonic benign neoplasm	P15056	P21860
DOID:0110042	0.000396039603960396	2/5050	2/380	0.00564840797805384	Alzheimer's disease 3	P02649	P49768
DOID:14669	0.000396039603960396	2/5050	2/380	0.00564840797805384	acrodysostosis	P10644	Q08499
DOID:3526	0.00217821782178218	11/5050	4/380	0.00680362092804852	cerebral infarction	P00734	P12821	P16109	P42898
DOID:0060056	0.00217821782178218	11/5050	4/380	0.00680362092804852	hypersensitivity reaction disease	P01111	P01116	Q05655	Q14790
DOID:1040	0.00217821782178218	11/5050	4/380	0.00680362092804852	chronic lymphocytic leukemia	O14980	P01116	P15056	Q06124
DOID:6688	0.00217821782178218	11/5050	4/380	0.00680362092804852	autoimmune lymphoproliferative syndrome	P01111	P01116	Q05655	Q14790
DOID:2916	0.00217821782178218	11/5050	4/380	0.00680362092804852	hypersensitivity reaction type IV disease	P01111	P01116	Q05655	Q14790
DOID:0080525	0.00217821782178218	11/5050	4/380	0.00680362092804852	differentiated thyroid gland carcinoma	P01111	P01112	P60484	Q9UPY3
DOID:0080524	0.00217821782178218	11/5050	4/380	0.00680362092804852	thyroid gland adenocarcinoma	P01111	P01112	P60484	Q9UPY3
DOID:3454	0.00217821782178218	11/5050	4/380	0.00680362092804852	brain infarction	P00734	P12821	P16109	P42898
DOID:2861	0.00118811881188119	6/5050	3/380	0.00712045035435978	congenital nonspherocytic hemolytic anemia	P30613	P68871	P69905
DOID:0060639	0.00118811881188119	6/5050	3/380	0.00712045035435978	permanent neonatal diabetes mellitus	P01308	P35557	Q09428
DOID:9253	0.00118811881188119	6/5050	3/380	0.00712045035435978	gastrointestinal stromal tumor	P01116	P10721	P16234
DOID:9993	0.00118811881188119	6/5050	3/380	0.00712045035435978	hypoglycemia	P31751	P35557	Q09428
DOID:11252	0.00118811881188119	6/5050	3/380	0.00712045035435978	microcytic anemia	P49281	P68871	Q99808
DOID:65	0.0869306930693069	439/5050	47/380	0.00719541763481046	connective tissue disease	O14746	O60706	O75096	O75874	O95453	O96017	P01116	P02768	P03372	P04637	P05107	P08069	P10644	P11215	P11308	P11362	P11473	P11532	P14136	P14174	P15056	P19438	P20594	P21802	P21817	P21860	P22301	P22413	P37231	P42345	P43235	P43246	P45452	P48735	P51787	P60484	Q02750	Q03431	Q05655	Q06124	Q08499	Q13224	Q71U36	Q92887
DOID:0050700	0.0255445544554455	129/5050	18/380	0.0074275042574091	cardiomyopathy	O60706	P00439	P02766	P04049	P10253	P11532	P12883	P13533	P41180	P49768	P51787	P63252	P63316	Q02750	Q06124	Q12809	Q13936	Q92736
DOID:4194	0.02	101/5050	15/380	0.00796399490322051	glucose metabolism disease	O00763	P00367	P01308	P06213	P18031	P22413	P31751	P35557	P37231	P51681	P51787	P55851	Q09428	Q15413	Q9Y2R2
DOID:0050013	0.02	101/5050	15/380	0.00796399490322051	carbohydrate metabolism disease	O00763	P00367	P01308	P06213	P18031	P22413	P31751	P35557	P37231	P51681	P51787	P55851	Q09428	Q15413	Q9Y2R2
DOID:4465	0.00356435643564356	18/5050	5/380	0.00886691931049516	papillary renal cell carcinoma	P08581	P15056	P42345	P60484	Q15382
DOID:1168	0.00356435643564356	18/5050	5/380	0.00886691931049516	familial hyperlipidemia	P01130	P02649	P06858	P10912	P34913
DOID:2226	0.00237623762376238	12/5050	4/380	0.00960810738532801	myeloproliferative neoplasm	O60674	P10721	P23458	P40238
DOID:2871	0.00237623762376238	12/5050	4/380	0.00960810738532801	endometrial carcinoma	P01116	P21802	P43246	P60484
DOID:384	0.00237623762376238	12/5050	4/380	0.00960810738532801	Wolff-Parkinson-White syndrome	O60706	P11532	P12883	P51787
DOID:0060085	0.0168316831683168	85/5050	13/380	0.0102812263706788	organ system benign neoplasm	O95180	P01116	P01130	P04637	P04899	P07949	P15056	P21860	P41180	P42336	P60484	Q5JWF2	Q9HCR9
DOID:0060084	0.0132673267326733	67/5050	11/380	0.0105294905700529	cell type benign neoplasm	O95180	P01116	P01130	P04637	P04899	P15056	P41180	P42336	P60484	Q5JWF2	Q9HCR9
DOID:8857	0.00376237623762376	19/5050	5/380	0.0113065175504108	lupus erythematosus	P11215	P19438	Q05655	Q9Y2R2	Q9Y3Z3
DOID:0050828	0.017029702970297	86/5050	13/380	0.0113133088896728	artery disease	P01130	P02649	P13569	P20815	P21802	P22413	P30556	P47989	P49238	P51787	Q07890	Q07954	Q13976
DOID:10273	0.0116831683168317	59/5050	10/380	0.0116051901580553	heart conduction disease	O60706	P11532	P12883	P23975	P51787	P63252	Q12809	Q13936	Q92736	Q9Y3Q4
DOID:11934	0.00673267326732673	34/5050	7/380	0.0117588538238003	head and neck cancer	P04637	P15056	P21802	P36507	P48735	P60484	Q02750
DOID:4989	0.00138613861386139	7/5050	3/380	0.0117707653752575	pancreatitis	P13569	P41180	Q99895
DOID:0080102	0.00138613861386139	7/5050	3/380	0.0117707653752575	congenital fiber-type disproportion	P12883	P21817	P68133
DOID:16	0.0538613861386139	272/5050	31/380	0.0119565742280358	integumentary system disease	O00743	O14746	O75874	O95453	P00747	P01111	P01112	P01116	P04637	P05155	P10721	P15056	P16234	P21817	P31749	P36507	P37231	P42336	P42345	P49768	P50148	P51178	P60484	Q02750	Q07954	Q15303	Q15831	Q15910	Q99835	Q9Y2R2	Q9Y3Z3
DOID:50	0.0100990099009901	51/5050	9/380	0.012610499735435	thyroid gland disease	P01111	P01112	P01116	P02766	P07949	P15056	P16473	P60484	Q9UPY3
DOID:1923	0.0118811881188119	60/5050	10/380	0.0130242909419705	disorders of sexual development	P05093	P10275	P11362	P22888	P23945	P52895	Q71U36	Q8WXD0	Q92731	Q969F8
DOID:848	0.00534653465346535	27/5050	6/380	0.0133019245898015	arthritis	P05107	P14174	P19438	P22301	Q9UM07	Q9Y2R2
DOID:417	0.0194059405940594	98/5050	14/380	0.0141542783432262	autoimmune disease	P01308	P05107	P11215	P14174	P19438	P21817	P22301	P51681	Q05655	Q06124	Q13133	Q9UM07	Q9Y2R2	Q9Y3Z3
DOID:1289	0.0633663366336634	320/5050	35/380	0.0143594611183629	neurodegenerative disease	O43497	P02649	P04062	P05067	P05129	P10253	P10275	P10636	P14920	P19634	P26358	P27695	P32297	P35637	P37840	P43003	P43681	P49448	P49768	P51178	P55072	Q06787	Q13133	Q13255	Q13507	Q13510	Q13526	Q14643	Q15303	Q8IU99	Q99497	Q99720	Q9BZ23	Q9GZV3	Q9H2S1
DOID:374	0.0120792079207921	61/5050	10/380	0.0145700284456028	nutrition disease	O00429	P11532	P21554	P22413	P32245	P35498	P37231	P41968	Q12809	Q9UPY3
DOID:0060036	0.0233663366336634	118/5050	16/380	0.0146443809578063	intrinsic cardiomyopathy	O60706	P04049	P10253	P11532	P12883	P13533	P41180	P49768	P51787	P63252	P63316	Q02750	Q06124	Q12809	Q13936	Q92736
DOID:0060072	0.0176237623762376	89/5050	13/380	0.0148967170812392	benign neoplasm	O95180	P01116	P01130	P04637	P04899	P07949	P15056	P21860	P41180	P42336	P60484	Q5JWF2	Q9HCR9
DOID:0110645	0.000594059405940594	3/5050	2/380	0.0160993054651821	long QT syndrome 2	P51787	Q12809
DOID:0110117	0.000594059405940594	3/5050	2/380	0.0160993054651821	autoimmune lymphoproliferative syndrome type 4	P01111	P01116
DOID:0080666	0.000594059405940594	3/5050	2/380	0.0160993054651821	warfarin sensitivity	P00740	P11712
DOID:1029	0.000594059405940594	3/5050	2/380	0.0160993054651821	familial periodic paralysis	P63252	Q13698
DOID:0111503	0.000594059405940594	3/5050	2/380	0.0160993054651821	Li-Fraumeni syndrome 1	O96017	P04637
DOID:0060652	0.000594059405940594	3/5050	2/380	0.0160993054651821	familial erythrocytosis 1	O60674	P19235
DOID:3012	0.000594059405940594	3/5050	2/380	0.0160993054651821	Li-Fraumeni syndrome	O96017	P04637
DOID:2615	0.000594059405940594	3/5050	2/380	0.0160993054651821	papilloma	P04637	P60484
DOID:14452	0.000594059405940594	3/5050	2/380	0.0160993054651821	hypokalemic periodic paralysis	P63252	Q13698
DOID:8997	0.000594059405940594	3/5050	2/380	0.0160993054651821	polycythemia vera	O60674	P23458
DOID:11512	0.000594059405940594	3/5050	2/380	0.0160993054651821	Budd-Chiari syndrome	O60674	P08709
DOID:6364	0.00277227722772277	14/5050	4/380	0.0172308705866951	migraine	P01375	P03372	P25101	P35498
DOID:1588	0.00415841584158416	21/5050	5/380	0.0174746121223418	thrombocytopenia	P05106	P40238	P42768	Q01196	Q9Y223
DOID:9352	0.00891089108910891	45/5050	8/380	0.0174860261737872	type 2 diabetes mellitus	P06213	P18031	P22413	P31751	P35557	P37231	P51787	Q09428
DOID:0110307	0.00158415841584158	8/5050	3/380	0.0177945047848308	hypertrophic cardiomyopathy 1	P12883	P13533	Q13936
DOID:3962	0.00158415841584158	8/5050	3/380	0.0177945047848308	thyroid gland follicular carcinoma	P01111	P01112	P60484
DOID:0080001	0.0693069306930693	350/5050	37/380	0.0197941898236218	bone disease	O60706	O75096	O75874	O96017	P01116	P03372	P04637	P05107	P10644	P11362	P11473	P11532	P14136	P14174	P15056	P19438	P20594	P21802	P21817	P21860	P22301	P22413	P42345	P43235	P43246	P45452	P48735	P60484	Q02750	Q03431	Q06124	Q08499	Q13224	Q71U36	Q9UM07	Q9Y2R2	Q9Y6K1
DOID:10283	0.00910891089108911	46/5050	8/380	0.0198263689218466	prostate cancer	O14980	O75874	O96017	P10275	P15056	P60484	Q02750	Q05823
DOID:47	0.00910891089108911	46/5050	8/380	0.0198263689218466	prostate disease	O14980	O75874	O96017	P10275	P15056	P60484	Q02750	Q05823
DOID:0050548	0.00435643564356436	22/5050	5/380	0.0212565652107327	hereditary sensory neuropathy	O15269	P01138	P04629	P26358	Q9H4A3
DOID:0070309	0.00752475247524752	38/5050	7/380	0.0212983164599029	absence epilepsy	O43526	P14867	P18089	P18507	P35498	Q05586	Q12879
DOID:11984	0.0110891089108911	56/5050	9/380	0.0225533337976653	hypertrophic cardiomyopathy	P10253	P12883	P13533	P41180	P63316	Q02750	Q06124	Q13936	Q92736
DOID:6713	0.00772277227722772	39/5050	7/380	0.0243377781117933	cerebrovascular disease	P00734	P01116	P01130	P12821	P15056	P16109	P42898
DOID:1924	0.00772277227722772	39/5050	7/380	0.0243377781117933	hypogonadism	P10275	P11362	P22888	P29371	P30968	Q16828	Q969F8
DOID:6420	0.00178217821782178	9/5050	3/380	0.0252256152821885	pulmonary valve stenosis	P10253	Q06124	Q07889
DOID:4203	0.00178217821782178	9/5050	3/380	0.0252256152821885	brain stem cancer	O75874	P11362	P48735
DOID:4202	0.00178217821782178	9/5050	3/380	0.0252256152821885	brain stem glioma	O75874	P11362	P48735
DOID:11717	0.00178217821782178	9/5050	3/380	0.0252256152821885	neonatal diabetes mellitus	P01308	P35557	Q09428
DOID:1542	0.00613861386138614	31/5050	6/380	0.0256717794262859	head and neck carcinoma	P04637	P15056	P36507	P48735	P60484	Q02750
DOID:5520	0.00613861386138614	31/5050	6/380	0.0256717794262859	head and neck squamous cell carcinoma	P04637	P15056	P36507	P48735	P60484	Q02750
DOID:0060091	0.00613861386138614	31/5050	6/380	0.0256717794262859	cardiovascular organ benign neoplasm	P01116	P01130	P04637	P15056	P21860	P60484
DOID:863	0.306732673267327	1549/5050	134/380	0.0259769832976883	nervous system disease	O00429	O14764	O15269	O15399	O43497	O43526	O43924	O75096	O75643	O75762	O75874	O75899	O75970	O95136	P00439	P00734	P00751	P01024	P01116	P01130	P01138	P01375	P02649	P02708	P02753	P02766	P03372	P04062	P04629	P04637	P05067	P05129	P05156	P06737	P07437	P07949	P08397	P08581	P10253	P10275	P10636	P10826	P11362	P11532
DOID:0060892	0.00316831683168317	16/5050	4/380	0.0278032465729289	late onset Parkinson's disease	P04062	P10636	P37840	P49448
DOID:589	0.00316831683168317	16/5050	4/380	0.0278032465729289	congenital hemolytic anemia	P02730	P30613	P68871	P69905
DOID:4451	0.00633663366336634	32/5050	6/380	0.0296627332524087	renal carcinoma	P08581	P15056	P42345	P43246	P60484	Q15382
DOID:3342	0.00633663366336634	32/5050	6/380	0.0296627332524087	bone inflammation disease	P05107	P14174	P19438	P22301	Q9UM07	Q9Y2R2
DOID:4450	0.00633663366336634	32/5050	6/380	0.0296627332524087	renal cell carcinoma	P08581	P15056	P42345	P43246	P60484	Q15382
DOID:4990	0.000792079207920792	4/5050	2/380	0.0306015564164341	essential tremor	P35462	P35637
DOID:3973	0.000792079207920792	4/5050	2/380	0.0306015564164341	thyroid gland medullary carcinoma	P01116	P07949
DOID:14735	0.000792079207920792	4/5050	2/380	0.0306015564164341	hereditary angioedema	P00747	P05155
DOID:0111359	0.000792079207920792	4/5050	2/380	0.0306015564164341	large congenital melanocytic nevus	P01111	P01112
DOID:0080764	0.000792079207920792	4/5050	2/380	0.0306015564164341	hereditary diffuse gastric cancer	P01116	P01584
DOID:676	0.000792079207920792	4/5050	2/380	0.0306015564164341	juvenile rheumatoid arthritis	P14174	P19438
DOID:656	0.000792079207920792	4/5050	2/380	0.0306015564164341	adrenal adenoma	O95180	Q9HCR9
DOID:0080763	0.000792079207920792	4/5050	2/380	0.0306015564164341	diffuse gastric cancer	P01116	P01584
DOID:5113	0.000792079207920792	4/5050	2/380	0.0306015564164341	nutritional deficiency disease	P11532	Q9UPY3
DOID:272	0.000792079207920792	4/5050	2/380	0.0306015564164341	hepatic vascular disease	O60674	P08709
DOID:11200	0.00198019801980198	10/5050	3/380	0.0340653663019849	T cell deficiency	P06239	P43403	Q96D31
DOID:4972	0.00198019801980198	10/5050	3/380	0.0340653663019849	myelodysplastic/myeloproliferative neoplasm	P01111	P01116	Q06124
DOID:3133	0.00198019801980198	10/5050	3/380	0.0340653663019849	acute porphyria	P06132	P08397	P13716
DOID:0050458	0.00198019801980198	10/5050	3/380	0.0340653663019849	juvenile myelomonocytic leukemia	P01111	P01116	Q06124
DOID:2841	0.00336633663366337	17/5050	4/380	0.0342606570180159	asthma	P01009	P01375	P09917	P13569
DOID:263	0.00831683168316832	42/5050	7/380	0.0352077244998866	kidney cancer	O96017	P08581	P15056	P42345	P43246	P60484	Q15382
DOID:2843	0.00495049504950495	25/5050	5/380	0.0356473766319431	long QT syndrome	P51787	P63252	Q12809	Q13936	Q92736
DOID:9351	0.0158415841584158	80/5050	11/380	0.0358618942811307	diabetes mellitus	P01308	P06213	P18031	P22413	P31751	P35557	P37231	P51681	P51787	Q09428	Q9Y2R2
DOID:17	0.145742574257426	736/5050	68/380	0.0359253636536007	musculoskeletal system disease	O14746	O60706	O75096	O75874	O95453	O96017	P01116	P02708	P02766	P02768	P03372	P04629	P04637	P05107	P08069	P10253	P10644	P11215	P11308	P11362	P11473	P11532	P12883	P14136	P14174	P15056	P16234	P19367	P19438	P20594	P21802	P21817	P21860	P22301	P22413	P26358	P37231	P42345	P43235	P43246	P45452	P48735	P49336	P51787
DOID:0050704	0.00514851485148515	26/5050	5/380	0.0415094581669436	childhood electroclinical syndrome	O43526	P18507	P35498	Q05586	Q12879
DOID:1307	0.00514851485148515	26/5050	5/380	0.0415094581669436	dementia	P04062	P10636	P35637	P37840	P49768
DOID:289	0.00356435643564356	18/5050	4/380	0.0415160106487042	endometriosis	P01116	P21802	P43246	P60484
DOID:0050728	0.00356435643564356	18/5050	4/380	0.0415160106487042	glycogen metabolism disorder	P06737	P10253	P11217	P13807
DOID:0060260	0.00356435643564356	18/5050	4/380	0.0415160106487042	ptosis	P11532	P21817	Q06124	Q07889
DOID:9074	0.00356435643564356	18/5050	4/380	0.0415160106487042	systemic lupus erythematosus	P11215	P19438	Q05655	Q9Y2R2
DOID:1380	0.00356435643564356	18/5050	4/380	0.0415160106487042	endometrial cancer	P01116	P21802	P43246	P60484
DOID:2747	0.00356435643564356	18/5050	4/380	0.0415160106487042	glycogen storage disease	P06737	P10253	P11217	P13807
DOID:0111099	0.00356435643564356	18/5050	4/380	0.0415160106487042	maturity-onset diabetes of the young type 1	P06213	P31751	P35557	Q09428
DOID:0060089	0.00693069306930693	35/5050	6/380	0.0439951962857351	endocrine organ benign neoplasm	O95180	P04899	P07949	P41180	Q5JWF2	Q9HCR9
DOID:4079	0.00693069306930693	35/5050	6/380	0.0439951962857351	heart valve disease	O95644	P10253	P12883	P49336	Q06124	Q07889
DOID:3324	0.00217821782178218	11/5050	3/380	0.0442885208172257	mood disorder	P08172	Q01959	Q15303
DOID:0090078	0.00217821782178218	11/5050	3/380	0.0442885208172257	hypogonadotropic hypogonadism 7 with or without anosmia	P11362	P29371	P30968
DOID:5749	0.00217821782178218	11/5050	3/380	0.0442885208172257	pulmonary valve disease	P10253	Q06124	Q07889
DOID:6171	0.00217821782178218	11/5050	3/380	0.0442885208172257	uterine carcinosarcoma	P21802	P21860	P60484
DOID:4114	0.00217821782178218	11/5050	3/380	0.0442885208172257	uterine body mixed cancer	P21802	P21860	P60484
DOID:0080100	0.00217821782178218	11/5050	3/380	0.0442885208172257	congenital myopathy	P12883	P21817	P68133
DOID:657	0.00534653465346535	27/5050	5/380	0.0479202612526409	adenoma	O95180	P04899	P41180	Q5JWF2	Q9HCR9
DOID:0050741	0.00099009900990099	5/5050	2/380	0.0484893903285937	alcohol dependence	P47869	Q9NYV7
DOID:1475	0.00099009900990099	5/5050	2/380	0.0484893903285937	lymphangioma	P15056	P21860
DOID:2513	0.00099009900990099	5/5050	2/380	0.0484893903285937	basal cell carcinoma	P04637	Q99835
DOID:10241	0.00099009900990099	5/5050	2/380	0.0484893903285937	thalassemia	P68871	P69905
DOID:3565	0.00099009900990099	5/5050	2/380	0.0484893903285937	meningioma	P04637	P26358
DOID:12217	0.00099009900990099	5/5050	2/380	0.0484893903285937	Lewy body dementia	P04062	P37840
DOID:0050561	0.00099009900990099	5/5050	2/380	0.0484893903285937	Lennox-Gastaut syndrome	P18507	P35498
DOID:0060695	0.00099009900990099	5/5050	2/380	0.0484893903285937	hyperekplexia	P23415	P48167
DOID:552	0.00099009900990099	5/5050	2/380	0.0484893903285937	pneumonia	O14746	P02766
DOID:60006	0.00099009900990099	5/5050	2/380	0.0484893903285937	benign vascular tumor	P15056	P21860
DOID:2741	0.00099009900990099	5/5050	2/380	0.0484893903285937	bilirubin metabolic disorder	P22309	Q92887
DOID:1099	0.00099009900990099	5/5050	2/380	0.0484893903285937	alpha thalassemia	P68871	P69905
DOID:13241	0.00099009900990099	5/5050	2/380	0.0484893903285937	Behcet's disease	P19438	Q06124
DOID:1271	0.00099009900990099	5/5050	2/380	0.0484893903285937	capillary disease	P50148	Q9Y243
DOID:0060060	0.00376237623762376	19/5050	4/380	0.049571875475	non-Hodgkin lymphoma	P08581	P15056	Q02750	Q15910
DOID:3614	0.00376237623762376	19/5050	4/380	0.049571875475	Kallmann syndrome	P11362	P30968	Q16828	Q969F8
DOID:896	0.00712871287128713	36/5050	6/380	0.0495882747337367	metal metabolism disorder	P02787	P41180	P49281	P63252	Q13698	Q5JWF2
DOID:0080014	0.0128712871287129	65/5050	9/380	0.0526929643265719	chromosomal disease	O60706	O96028	P14921	P21802	P29371	P30968	P56524	Q09472	Q969F8
DOID:2355	0.020990099009901	106/5050	13/380	0.0533483667127466	anemia	O14746	P00374	P02730	P02766	P30613	P49281	P68871	P69905	Q01196	Q06124	Q06609	Q99808	Q9NPD8
DOID:520	0.00554455445544554	28/5050	5/380	0.0548841416986094	aortic disease	P01130	P51787	Q07890	Q07954	Q13976
DOID:2151	0.00237623762376238	12/5050	3/380	0.0558486586278687	malignant ovarian surface epithelial-stromal neoplasm	O96017	P04637	P15056
DOID:13268	0.00237623762376238	12/5050	3/380	0.0558486586278687	porphyria	P06132	P08397	P13716
DOID:8618	0.00237623762376238	12/5050	3/380	0.0558486586278687	oral cavity cancer	O75874	P01116	P60484
DOID:1921	0.00237623762376238	12/5050	3/380	0.0558486586278687	Klinefelter syndrome	P29371	P30968	Q969F8
DOID:2152	0.00237623762376238	12/5050	3/380	0.0558486586278687	ovary epithelial cancer	O96017	P04637	P15056
DOID:0060119	0.00237623762376238	12/5050	3/380	0.0558486586278687	pharynx cancer	O75874	P01116	P04637
DOID:4001	0.00237623762376238	12/5050	3/380	0.0558486586278687	ovarian carcinoma	O96017	P04637	P15056
DOID:2340	0.00396039603960396	20/5050	4/380	0.0584232589543086	craniosynostosis	P20594	P21802	P21817	Q13224
DOID:654	0.0112871287128713	57/5050	8/380	0.061473164453788	overnutrition	O00429	P21554	P22413	P32245	P35498	P37231	P41968	Q12809
DOID:9970	0.0112871287128713	57/5050	8/380	0.061473164453788	obesity	O00429	P21554	P22413	P32245	P35498	P37231	P41968	Q12809
DOID:1793	0.00574257425742574	29/5050	5/380	0.0624019986954207	pancreatic cancer	P01116	P04637	P33981	P36507	Q15831
DOID:332	0.0114851485148515	58/5050	8/380	0.0668634407659411	amyotrophic lateral sclerosis	P14920	P27695	P32297	P35637	P43681	P55072	Q15303	Q99720
DOID:769	0.00257425742574257	13/5050	3/380	0.0686827520780897	neuroblastoma	P04637	P11362	Q06124
DOID:2621	0.00257425742574257	13/5050	3/380	0.0686827520780897	autonomic nervous system neoplasm	P04637	P11362	Q06124
DOID:0014667	0.156039603960396	788/5050	70/380	0.0689096625845804	disease of metabolism	O00429	O00763	O95477	P00367	P00439	P00740	P01009	P01130	P01308	P02649	P02766	P02787	P04062	P05067	P05093	P06132	P06213	P06737	P06858	P08397	P09467	P10253	P10912	P11217	P11532	P11712	P13716	P13807	P16471	P18031	P19971	P21397	P21554	P21817	P22309	P22413	P23526	P31327	P31751	P32245	P34913	P35498	P35520	P35557
DOID:2361	0.00118811881188119	6/5050	2/380	0.0691738603157031	macrocytic anemia	O14746	P00374
DOID:0110644	0.00118811881188119	6/5050	2/380	0.0691738603157031	long QT syndrome 1	P51787	Q12809
DOID:4971	0.00118811881188119	6/5050	2/380	0.0691738603157031	myelofibrosis	O60674	P40238
DOID:303	0.00118811881188119	6/5050	2/380	0.0691738603157031	substance-related disorder	P47869	Q9NYV7
DOID:8488	0.00118811881188119	6/5050	2/380	0.0691738603157031	polyhydramnios	P25092	Q09428
DOID:12450	0.00118811881188119	6/5050	2/380	0.0691738603157031	pancytopenia	P02766	Q01196
DOID:9973	0.00118811881188119	6/5050	2/380	0.0691738603157031	substance dependence	P47869	Q9NYV7
DOID:10376	0.00118811881188119	6/5050	2/380	0.0691738603157031	amblyopia	P00439	Q71U36
DOID:2224	0.00118811881188119	6/5050	2/380	0.0691738603157031	essential thrombocythemia	O60674	P40238
DOID:0060051	0.00118811881188119	6/5050	2/380	0.0691738603157031	autoimmune disease of cardiovascular system	P19438	Q06124
DOID:3347	0.00118811881188119	6/5050	2/380	0.0691738603157031	osteosarcoma	O96017	P04637
DOID:0111622	0.00118811881188119	6/5050	2/380	0.0691738603157031	ACTH-independent macronodular adrenal hyperplasia	Q5JWF2	Q9HCR9
DOID:865	0.00118811881188119	6/5050	2/380	0.0691738603157031	vasculitis	P19438	Q06124
DOID:0050524	0.00594059405940594	30/5050	5/380	0.0704713947887033	maturity-onset diabetes of the young	P01308	P06213	P31751	P35557	Q09428
DOID:440	0.0221782178217822	112/5050	13/380	0.0761521236535924	neuromuscular disease	O75096	P02708	P02766	P04629	P12883	P19367	P21817	P26358	P55072	P60891	P68133	Q16572	Q9GZV3
DOID:4448	0.00792079207920792	40/5050	6/380	0.0761578538175098	macular degeneration	P00751	P01024	P02649	P05156	P49238	Q16644
DOID:114	0.0558415841584158	282/5050	28/380	0.0761607905472921	heart disease	O60706	O95644	O96017	P00439	P02766	P04049	P07949	P10253	P11532	P12883	P13533	P21802	P23975	P41180	P49336	P49768	P51787	P63252	P63316	Q02750	Q06124	Q07889	Q07890	Q09428	Q12809	Q13936	Q92736	Q9Y3Q4
DOID:3329	0.00435643564356436	22/5050	4/380	0.0784586056725947	benign epilepsy with centrotemporal spikes	O43526	P18507	Q05586	Q12879
DOID:0050650	0.00277227722772277	14/5050	3/380	0.08271508339399	familial atrial fibrillation	O60706	P51787	P63252
DOID:9007	0.00277227722772277	14/5050	3/380	0.08271508339399	sudden infant death syndrome	P51787	Q92736	Q9Y3Q4
DOID:0050908	0.00277227722772277	14/5050	3/380	0.08271508339399	myelodysplastic syndrome	O75874	P48735	Q9Y6K1
DOID:3627	0.00277227722772277	14/5050	3/380	0.08271508339399	aortic aneurysm	Q07890	Q07954	Q13976
DOID:231	0.0184158415841584	93/5050	11/380	0.088067638606255	motor neuron disease	P10275	P14920	P27695	P32297	P35637	P43681	P55072	Q13510	Q15303	Q99720	Q9GZV3
DOID:10871	0.00633663366336634	32/5050	5/380	0.0882392928764855	age related macular degeneration	P00751	P01024	P02649	P05156	P49238
DOID:1176	0.00455445544554455	23/5050	4/380	0.0896005849979873	bronchial disease	P01009	P01375	P09917	P13569
DOID:4706	0.00455445544554455	23/5050	4/380	0.0896005849979873	infratentorial cancer	O75874	P11362	P48735	Q99835
DOID:8552	0.00138613861386139	7/5050	2/380	0.0921350982919174	chronic myeloid leukemia	O60674	P00519
DOID:0060170	0.00138613861386139	7/5050	2/380	0.0921350982919174	generalized epilepsy with febrile seizures plus	P18507	P35498
DOID:4610	0.00138613861386139	7/5050	2/380	0.0921350982919174	intestinal benign neoplasm	P15056	P21860
DOID:3312	0.00138613861386139	7/5050	2/380	0.0921350982919174	bipolar disorder	Q01959	Q15303
DOID:12960	0.00138613861386139	7/5050	2/380	0.0921350982919174	acrocephalosyndactylia	P11362	P21802
DOID:3765	0.00138613861386139	7/5050	2/380	0.0921350982919174	pseudohermaphroditism	P05093	P22888
DOID:5557	0.00138613861386139	7/5050	2/380	0.0921350982919174	testicular germ cell cancer	P10721	Q15831
DOID:18	0.0479207920792079	242/5050	24/380	0.0964966682915965	urinary system disease	O14745	O75874	O96017	P01112	P01116	P05156	P07949	P08581	P11362	P15056	P21860	P35498	P42345	P43246	P51800	P52565	P60484	Q02750	Q13563	Q15382	Q86WJ1	Q86YT5	Q969F8	Q9H2B4
DOID:9255	0.00297029702970297	15/5050	3/380	0.0978605831690238	frontotemporal dementia	P10636	P35637	P49768
DOID:9744	0.00297029702970297	15/5050	3/380	0.0978605831690238	type 1 diabetes mellitus	P01308	P51681	Q9Y2R2
DOID:0080074	0.00297029702970297	15/5050	3/380	0.0978605831690238	neural tube defect	P34896	P35520	P42898
DOID:0050589	0.00297029702970297	15/5050	3/380	0.0978605831690238	inflammatory bowel disease	P08183	P22301	Q04759
DOID:11971	0.00653465346534653	33/5050	5/380	0.097917699410648	synostosis	P11362	P20594	P21802	P21817	Q13224
DOID:2007	0.00653465346534653	33/5050	5/380	0.097917699410648	degeneration of macula and posterior pole	P00751	P01024	P02649	P05156	P49238
DOID:10763	0.00851485148514852	43/5050	6/380	0.100473373460512	hypertension	P02649	P13569	P20815	P21802	P30556	P47989
DOID:1934	0.0126732673267327	64/5050	8/380	0.105152571288748	dysostosis	O75096	P10644	P11362	P20594	P21802	P21817	Q08499	Q13224
DOID:255	0.00495049504950495	25/5050	4/380	0.113990354592546	hemangioma	P01116	P01130	P15056	P60484
DOID:1192	0.00316831683168317	16/5050	3/380	0.114027660845101	peripheral nervous system neoplasm	P04637	P11362	Q06124
DOID:0111338	0.00316831683168317	16/5050	3/380	0.114027660845101	isolated elevated serum creatine phosphokinase levels	P10253	P11532	P21817
DOID:3953	0.00158415841584158	8/5050	2/380	0.116915296127584	adrenal gland cancer	P04637	P15056
DOID:660	0.00158415841584158	8/5050	2/380	0.116915296127584	adrenal cortex cancer	P04637	P15056
DOID:3948	0.00158415841584158	8/5050	2/380	0.116915296127584	adrenocortical carcinoma	P04637	P15056
DOID:3770	0.00158415841584158	8/5050	2/380	0.116915296127584	pulmonary fibrosis	O14746	O95453
DOID:1483	0.00158415841584158	8/5050	2/380	0.116915296127584	gingival disease	P07949	Q07889
DOID:2998	0.00158415841584158	8/5050	2/380	0.116915296127584	testicular cancer	P10721	Q15831
DOID:3086	0.00158415841584158	8/5050	2/380	0.116915296127584	gingival overgrowth	P07949	Q07889
DOID:0060388	0.00693069306930693	35/5050	5/380	0.118793298729817	chromosomal deletion syndrome	O60706	O96028	P14921	P56524	Q09472
DOID:439	0.00514851485148515	26/5050	4/380	0.127168699397324	neuromuscular junction disease	O75096	P02708	Q16572	Q9GZV3
DOID:4905	0.00514851485148515	26/5050	4/380	0.127168699397324	pancreatic carcinoma	P01116	P04637	P36507	Q15831
DOID:720	0.00514851485148515	26/5050	4/380	0.127168699397324	normocytic anemia	P02730	P30613	P68871	P69905
DOID:3635	0.00514851485148515	26/5050	4/380	0.127168699397324	congenital myasthenic syndrome	O75096	P02708	Q16572	Q9GZV3
DOID:583	0.00514851485148515	26/5050	4/380	0.127168699397324	hemolytic anemia	P02730	P30613	P68871	P69905
DOID:1441	0.00910891089108911	46/5050	6/380	0.128386003394218	autosomal dominant cerebellar ataxia	O43497	P05129	P26358	Q13255	Q13507	Q14643
DOID:0080010	0.00712871287128713	36/5050	5/380	0.129955399374439	bone structure disease	P14136	P21817	Q06124	Q13224	Q71U36
DOID:0060249	0.00712871287128713	36/5050	5/380	0.129955399374439	scoliosis	P14136	P21817	Q06124	Q13224	Q71U36
DOID:0090070	0.00712871287128713	36/5050	5/380	0.129955399374439	hypogonadotropic hypogonadism	P11362	P29371	P30968	Q16828	Q969F8
DOID:3451	0.00336633663366337	17/5050	3/380	0.131120590236617	skin carcinoma	P04637	P15056	Q99835
DOID:0050902	0.00336633663366337	17/5050	3/380	0.131120590236617	medulloblastoma	O75874	P11362	Q99835
DOID:14330	0.00930693069306931	47/5050	6/380	0.138443843336622	Parkinson's disease	P04062	P10636	P35637	P37840	P49448	Q99497
DOID:0050739	0.451287128712871	2279/5050	182/380	0.141639583102216	autosomal genetic disease	O00429	O14745	O14746	O15269	O43497	O60674	O60706	O75096	O75643	O75762	O95136	O95453	O96017	P00488	P00734	P00742	P00747	P00751	P01008	P01024	P01111	P01112	P01116	P01138	P01308	P01584	P02649	P02708	P02730	P02766	P02768	P02787	P03951	P04049	P04629	P04637	P05067	P05106	P05107	P05129	P05156	P05546	P06213	P06239
DOID:3388	0.00178217821782178	9/5050	2/380	0.143112347797841	periodontal disease	P07949	Q07889
DOID:1558	0.00178217821782178	9/5050	2/380	0.143112347797841	angioedema	P00747	P05155
DOID:3331	0.00178217821782178	9/5050	2/380	0.143112347797841	frontal lobe epilepsy	P17787	P43681
DOID:2519	0.00178217821782178	9/5050	2/380	0.143112347797841	testicular disease	P10721	Q15831
DOID:10609	0.00178217821782178	9/5050	2/380	0.143112347797841	rickets	P11473	P22413
DOID:9263	0.00178217821782178	9/5050	2/380	0.143112347797841	homocystinuria	P35520	P42898
DOID:14450	0.00178217821782178	9/5050	2/380	0.143112347797841	46 XX gonadal dysgenesis	P23945	Q92731
DOID:10825	0.00178217821782178	9/5050	2/380	0.143112347797841	essential hypertension	P20815	P30556
DOID:0060681	0.00178217821782178	9/5050	2/380	0.143112347797841	autosomal dominant nocturnal frontal lobe epilepsy	P17787	P43681
DOID:319	0.00178217821782178	9/5050	2/380	0.143112347797841	spinal cord disease	P04637	P35520
DOID:2994	0.00178217821782178	9/5050	2/380	0.143112347797841	germ cell cancer	P10721	Q9UPY3
DOID:12930	0.0116831683168317	59/5050	7/380	0.152248809119079	dilated cardiomyopathy	O60706	P04049	P11532	P12883	P13533	P49768	P63316
DOID:0060224	0.00554455445544554	28/5050	4/380	0.155295518927081	atrial fibrillation	O60706	P51787	P63252	Q9Y3Q4
DOID:0060429	0.00554455445544554	28/5050	4/380	0.155295518927081	chromosomal duplication syndrome	P21802	P29371	P30968	Q969F8
DOID:0050451	0.00376237623762376	19/5050	3/380	0.16769206190669	Brugada syndrome	O60706	Q13936	Q9Y3Q4
DOID:3082	0.00198019801980198	10/5050	2/380	0.170374093171678	interstitial lung disease	O14746	O95453
DOID:0090131	0.00198019801980198	10/5050	2/380	0.170374093171678	complex cortical dysplasia with other brain malformations	P07437	P23258
DOID:0080422	0.00198019801980198	10/5050	2/380	0.170374093171678	Dravet syndrome	P14867	P35498
DOID:0080639	0.00198019801980198	10/5050	2/380	0.170374093171678	bone sarcoma	O96017	P04637
DOID:0050890	0.0099009900990099	50/5050	6/380	0.170695213610921	synucleinopathy	P04062	P10636	P35637	P37840	P49448	Q99497
DOID:627	0.00594059405940594	30/5050	4/380	0.185494957145108	severe combined immunodeficiency	P06239	P08575	P12883	P78527
DOID:0080199	0.00594059405940594	30/5050	4/380	0.185494957145108	colorectal carcinoma	P15056	P37231	P43246	Q07812
DOID:574	0.0598019801980198	302/5050	27/380	0.195542519691087	peripheral nervous system disease	O00429	O15269	O75096	O75762	P00439	P01138	P02708	P02766	P04629	P04637	P06737	P07949	P08397	P10253	P11362	P12883	P19367	P21817	P26358	P55072	P60891	P68133	Q05586	Q06124	Q16572	Q9GZV3	Q9H4A3
DOID:0050904	0.00217821782178218	11/5050	2/380	0.198393109250498	salivary gland carcinoma	O75874	P01116
DOID:8850	0.00217821782178218	11/5050	2/380	0.198393109250498	salivary gland cancer	O75874	P01116
DOID:0080202	0.00217821782178218	11/5050	2/380	0.198393109250498	adenoid cystic carcinoma	O75874	P01116
DOID:0050624	0.00217821782178218	11/5050	2/380	0.198393109250498	gastrointestinal system benign neoplasm	P15056	P21860
DOID:10854	0.00217821782178218	11/5050	2/380	0.198393109250498	salivary gland disease	O75874	P01116
DOID:8557	0.00217821782178218	11/5050	2/380	0.198393109250498	oropharynx cancer	O75874	P01116
DOID:4866	0.00217821782178218	11/5050	2/380	0.198393109250498	salivary gland adenoid cystic carcinoma	O75874	P01116
DOID:780	0.00217821782178218	11/5050	2/380	0.198393109250498	placenta disease	P25092	Q09428
DOID:8858	0.00217821782178218	11/5050	2/380	0.198393109250498	tonsil cancer	O75874	P01116
DOID:5041	0.00415841584158416	21/5050	3/380	0.206794218032647	esophageal cancer	P01116	P04637	P21802
DOID:2234	0.00415841584158416	21/5050	3/380	0.206794218032647	focal epilepsy	P17787	P35498	P43681
DOID:0111962	0.0128712871287129	65/5050	7/380	0.214562301499788	combined immunodeficiency	P05107	P06239	P08575	P12883	P43403	P78527	Q9UDY8
DOID:0080326	0.00633663366336634	32/5050	4/380	0.217404835398595	familial hypertrophic cardiomyopathy	P12883	P13533	P63316	Q13936
DOID:403	0.0152475247524752	77/5050	8/380	0.220418836546077	mouth disease	O75874	P01116	P07949	P60484	Q03431	Q07889	Q15743	Q9Y5K2
DOID:1561	0.110693069306931	559/5050	47/380	0.222888446982097	cognitive disorder	O00418	O14745	O75096	O94925	O96017	P02751	P04062	P04626	P05067	P08172	P08397	P10636	P11142	P11532	P14920	P16050	P21980	P26045	P26358	P29474	P31645	P31749	P32245	P33981	P35462	P35637	P37840	P40424	P41594	P42898	P45983	P46098	P49768	Q00975	Q01959	Q09472	Q12879	Q13698	Q14643	Q15303	Q15413	Q8NI77	Q92731	Q9GZV3
DOID:3146	0.0130693069306931	66/5050	7/380	0.225763650119384	lipid metabolism disorder	O95477	P01130	P02649	P05093	P06858	P10912	P34913
DOID:3827	0.00237623762376238	12/5050	2/380	0.226901999375076	congenital diaphragmatic hernia	P16234	P49336
DOID:3829	0.00237623762376238	12/5050	2/380	0.226901999375076	pituitary adenoma	P04899	Q5JWF2
DOID:3459	0.00237623762376238	12/5050	2/380	0.226901999375076	breast carcinoma	O15297	P01116
DOID:60009	0.00237623762376238	12/5050	2/380	0.226901999375076	pituitary gland benign neoplasm	P04899	Q5JWF2
DOID:1107	0.00237623762376238	12/5050	2/380	0.226901999375076	esophageal carcinoma	P01116	P21802
DOID:2030	0.00237623762376238	12/5050	2/380	0.226901999375076	anxiety disorder	P08397	P31645
DOID:9120	0.00237623762376238	12/5050	2/380	0.226901999375076	amyloidosis	P02766	P05067
DOID:974	0.00237623762376238	12/5050	2/380	0.226901999375076	upper respiratory tract disease	P00439	P04637
DOID:1115	0.00435643564356436	22/5050	3/380	0.227057735773723	sarcoma	O96017	P04637	P11308
DOID:5723	0.00435643564356436	22/5050	3/380	0.227057735773723	optic atrophy	O00429	P00439	Q05586
DOID:48	0.0247524752475248	125/5050	12/380	0.229081737610289	male reproductive system disease	O14980	O75874	O96017	P10275	P10721	P13569	P15056	P60484	Q02750	Q05823	Q15831	Q96GD4
DOID:1520	0.00653465346534653	33/5050	4/380	0.233885819672869	colon carcinoma	P15056	P37231	P43246	Q07812
DOID:14447	0.00455445544554455	23/5050	3/380	0.247676308390062	gonadal dysgenesis	P23945	P52895	Q92731
DOID:0060090	0.00455445544554455	23/5050	3/380	0.247676308390062	central nervous system benign neoplasm	P01116	P04637	P15056
DOID:12377	0.00673267326732673	34/5050	4/380	0.250656214892758	spinal muscular atrophy	P10275	Q13510	Q99720	Q9GZV3
DOID:9252	0.022970297029703	116/5050	11/380	0.254660060173527	amino acid metabolic disorder	P00439	P21397	P23526	P31327	P35520	P42898	P48735	P55263	P80404	Q14749	Q96EY8
DOID:0050705	0.00257425742574257	13/5050	2/380	0.255669135247073	adolescence-adult electroclinical syndrome	P14867	P18089
DOID:422	0.00257425742574257	13/5050	2/380	0.255669135247073	congenital structural myopathy	P21817	P68133
DOID:3191	0.00257425742574257	13/5050	2/380	0.255669135247073	nemaline myopathy	P21817	P68133
DOID:11383	0.00475247524752475	24/5050	3/380	0.268564998428696	cryptorchidism	Q71U36	Q8WXD0	Q969F8
DOID:10892	0.00277227722772277	14/5050	2/380	0.284494810556177	hypospadias	P10275	P21802
DOID:6050	0.00712871287128713	36/5050	4/380	0.284885207888499	esophageal disease	P01116	P04637	P21802	P43403
DOID:1091	0.0097029702970297	49/5050	5/380	0.307402864103387	tooth disease	P07949	Q03431	Q07889	Q15743	Q9Y5K2
DOID:0060115	0.00514851485148515	26/5050	3/380	0.310835705850507	nervous system benign neoplasm	P01116	P04637	P15056
DOID:811	0.00297029702970297	15/5050	2/380	0.313207768615551	lipodystrophy	P08069	P37231
DOID:626	0.00297029702970297	15/5050	2/380	0.313207768615551	complement deficiency	P01024	P05156
DOID:9741	0.00297029702970297	15/5050	2/380	0.313207768615551	biliary tract disease	P13569	Q96RI1
DOID:10481	0.00297029702970297	15/5050	2/380	0.313207768615551	diaphragm disease	P16234	P49336
DOID:615	0.00297029702970297	15/5050	2/380	0.313207768615551	leukopenia	P05107	P12883
DOID:4138	0.00297029702970297	15/5050	2/380	0.313207768615551	bile duct disease	P13569	Q96RI1
DOID:2978	0.0194059405940594	98/5050	9/380	0.316399778375329	carbohydrate metabolic disorder	P00367	P06213	P06737	P09467	P10253	P11217	P13807	P35557	Q09428
DOID:219	0.00752475247524752	38/5050	4/380	0.319742279844755	colon cancer	P15056	P37231	P43246	Q07812
DOID:5679	0.0417821782178218	211/5050	18/380	0.322558809796874	retinal disease	O75643	O75970	P00751	P01024	P02649	P05129	P05156	P20839	P43080	P49238	P50213	P51955	P60891	Q02846	Q16644	Q6PRD1	Q9BZ23	Q9ULV1
DOID:0080005	0.0099009900990099	50/5050	5/380	0.322592603046889	bone remodeling disease	O75096	P03372	P11473	P22413	Q02750
DOID:8466	0.0346534653465347	175/5050	15/380	0.336941492626762	retinal degeneration	O75643	O75970	P00751	P01024	P02649	P05129	P05156	P20839	P43080	P49238	P50213	P51955	Q02846	Q16644	Q9BZ23
DOID:53	0.00772277227722772	39/5050	4/380	0.337302807678864	pituitary gland disease	P04899	P28069	Q06187	Q5JWF2
DOID:0050453	0.00316831683168317	16/5050	2/380	0.341662069725791	lissencephaly	P01130	Q71U36
DOID:0060688	0.00316831683168317	16/5050	2/380	0.341662069725791	arteriovenous malformations of the brain	P01116	P15056
DOID:2729	0.00316831683168317	16/5050	2/380	0.341662069725791	dyskeratosis congenita	O14746	O95453
DOID:5353	0.0126732673267327	64/5050	6/380	0.35008203203289	colonic disease	P07949	P15056	P21860	P37231	P43246	Q07812
DOID:1094	0.00554455445544554	28/5050	3/380	0.353284381994867	attention deficit hyperactivity disorder	P21917	P35498	P48039
DOID:9799	0.0350495049504951	177/5050	15/380	0.353405855225	eye degenerative disease	O75643	O75970	P00751	P01024	P02649	P05129	P05156	P20839	P43080	P49238	P50213	P51955	Q02846	Q16644	Q9BZ23
DOID:1882	0.00792079207920792	40/5050	4/380	0.35489925557081	atrial heart septal defect	P11532	P13533	P21802	Q09428
DOID:1681	0.0130693069306931	66/5050	6/380	0.377673704487476	heart septal defect	P11532	P13533	P21802	Q06124	Q07890	Q09428
DOID:655	0.123168316831683	622/5050	49/380	0.38543624461516	inherited metabolic disorder	O95477	P00367	P00439	P00740	P01009	P01130	P02649	P02787	P04062	P05093	P06132	P06213	P06737	P06858	P08397	P09467	P10253	P10912	P11217	P11532	P11712	P13716	P13807	P19971	P21397	P21817	P22309	P23526	P31327	P34913	P35520	P35557	P41180	P42898	P47989	P48735	P49281	P55263	P60891	P63252	P80404	Q09428	Q13510	Q13698
DOID:2187	0.00356435643564356	18/5050	2/380	0.397320862095198	amelogenesis imperfecta	Q15743	Q9Y5K2
DOID:693	0.00356435643564356	18/5050	2/380	0.397320862095198	dental enamel hypoplasia	Q15743	Q9Y5K2
DOID:4074	0.00356435643564356	18/5050	2/380	0.397320862095198	pancreatic adenocarcinoma	P01116	P36507
DOID:5683	0.00356435643564356	18/5050	2/380	0.397320862095198	hereditary breast ovarian cancer syndrome	O96017	P54132
DOID:628	0.00613861386138614	31/5050	3/380	0.416206708206364	combined T cell and B cell immunodeficiency	P05107	P12883	P43403
DOID:1927	0.00376237623762376	19/5050	2/380	0.424336015059411	sphingolipidosis	P02649	P04062
DOID:3480	0.00376237623762376	19/5050	2/380	0.424336015059411	uveal disease	P50148	Q02846
DOID:0050951	0.0265346534653465	134/5050	11/380	0.427723235930967	hereditary ataxia	O43497	P05129	P10253	P19634	P26358	P43003	Q06787	Q13255	Q13507	Q14643	Q9H2S1
DOID:870	0.055049504950495	278/5050	22/380	0.434523849174397	neuropathy	O00429	O15269	O75096	O75762	P00439	P01138	P02708	P02766	P04629	P06737	P10253	P12883	P19367	P21817	P26358	P55072	P60891	P68133	Q05586	Q16572	Q9GZV3	Q9H4A3
DOID:5426	0.00633663366336634	32/5050	3/380	0.436772419186255	premature ovarian failure	P10275	P23945	Q06787
DOID:0050177	0.532277227722772	2688/5050	204/380	0.447881702351477	monogenic disease	O00429	O14745	O14746	O15269	O43497	O43924	O60674	O60706	O75096	O75643	O75762	O95136	O95453	O96017	P00488	P00734	P00740	P00742	P00747	P00751	P01008	P01024	P01111	P01112	P01116	P01138	P01308	P01584	P02649	P02708	P02730	P02766	P02768	P02787	P03951	P04049	P04629	P04637	P05067	P05106	P05107	P05129	P05156	P05546
DOID:14227	0.00396039603960396	20/5050	2/380	0.450709484305505	azoospermia	P13569	Q96GD4
DOID:11836	0.00396039603960396	20/5050	2/380	0.450709484305505	clubfoot	P11532	P21817
DOID:10907	0.0251485148514852	127/5050	10/380	0.489136781834098	microcephaly	P00439	P01130	P07437	P11532	P35498	P52732	P60484	Q02224	Q06124	Q13224
DOID:214	0.00435643564356436	22/5050	2/380	0.501317479464334	teeth hard tissue disease	Q15743	Q9Y5K2
DOID:10908	0.00435643564356436	22/5050	2/380	0.501317479464334	hydrocephalus	O75970	P21802
DOID:2490	0.0308910891089109	156/5050	12/380	0.512845603339094	congenital nervous system abnormality	P00439	P01130	P07437	P11362	P11532	P35498	P52732	P60484	Q02224	Q06124	Q13224	Q71U36
DOID:10595	0.015049504950495	76/5050	6/380	0.513730688213154	Charcot-Marie-Tooth disease	P02766	P04629	P19367	P26358	P55072	P60891
DOID:557	0.039009900990099	197/5050	15/380	0.521148746636945	kidney disease	O14745	O96017	P05156	P07949	P08581	P15056	P42345	P43246	P51800	P52565	P60484	Q13563	Q15382	Q86YT5	Q9H2B4
DOID:13636	0.00455445544554455	23/5050	2/380	0.525473781471336	Fanconi anemia	Q06609	Q9NPD8
DOID:630	0.553069306930693	2793/5050	210/380	0.529132016345339	genetic disease	O00429	O14745	O14746	O15269	O43497	O43924	O60674	O60706	O75096	O75643	O75762	O95136	O95453	O96017	O96028	P00367	P00488	P00734	P00740	P00742	P00747	P00751	P01008	P01024	P01111	P01112	P01116	P01138	P01308	P01584	P02649	P02708	P02730	P02766	P02768	P02787	P03951	P04049	P04062	P04629	P04637	P05067	P05106	P05107
DOID:0050753	0.0235643564356436	119/5050	9/380	0.544745168396341	cerebellar ataxia	O43497	P05129	P10253	P19634	P26358	Q13255	Q13507	Q14643	Q9H2S1
DOID:9406	0.00475247524752475	24/5050	2/380	0.548829125384124	hypopituitarism	P28069	Q06187
DOID:0111375	0.00514851485148515	26/5050	2/380	0.593077960806816	fetal akinesia deformation sequence syndrome	P21817	P68133
DOID:14791	0.0108910891089109	55/5050	4/380	0.602688735819526	Leber congenital amaurosis	O75643	O75970	P20839	Q02846
DOID:2256	0.0192079207920792	97/5050	7/380	0.602835657917911	osteochondrodysplasia	O60706	P11362	P20594	P43235	P45452	Q03431	Q06124
DOID:0050572	0.00811881188118812	41/5050	3/380	0.605799078610946	cone-rod dystrophy	P43080	Q02846	Q9BZ23
DOID:9455	0.00851485148514852	43/5050	3/380	0.638508584827338	lipid storage disease	P02649	P04062	Q13510
DOID:480	0.0142574257425743	72/5050	5/380	0.639992111577297	movement disease	P04062	P10636	P35462	P35637	Q9BZ23
DOID:1682	0.0227722772277228	115/5050	8/380	0.644545390003526	congenital heart disease	O96017	P07949	P11532	P13533	P21802	Q06124	Q07890	Q09428
DOID:5419	0.101980198019802	515/5050	37/380	0.648044702981562	schizophrenia	O00418	O14745	O75096	O94925	O96017	P02751	P04626	P05067	P11142	P11532	P14920	P16050	P21980	P26045	P26358	P29474	P31749	P32245	P33981	P35462	P40424	P41594	P42898	P45983	P46098	Q00975	Q09472	Q12879	Q13698	Q14643	Q15413	Q8NI77	Q92731	Q9GZV3	Q9P0X4	Q9ULH1	Q9UPY3
DOID:2786	0.0257425742574257	130/5050	9/380	0.653067547520301	cerebellar disease	O43497	P05129	P10253	P19634	P26358	Q13255	Q13507	Q14643	Q9H2S1
DOID:0080171	0.00574257425742574	29/5050	2/380	0.653239686784933	esophageal atresia/tracheoesophageal fistula	O94925	Q9NR96
DOID:2468	0.102376237623762	517/5050	37/380	0.657743592038286	psychotic disorder	O00418	O14745	O75096	O94925	O96017	P02751	P04626	P05067	P11142	P11532	P14920	P16050	P21980	P26045	P26358	P29474	P31749	P32245	P33981	P35462	P40424	P41594	P42898	P45983	P46098	Q00975	Q09472	Q12879	Q13698	Q14643	Q15413	Q8NI77	Q92731	Q9GZV3	Q9P0X4	Q9ULH1	Q9UPY3
DOID:0080006	0.0398019801980198	201/5050	14/380	0.660537790408541	bone development disease	O60706	O75096	P10644	P11362	P11532	P20594	P21802	P21817	P43235	P45452	Q03431	Q06124	Q08499	Q13224
DOID:1891	0.00891089108910891	45/5050	3/380	0.669274467761351	optic nerve disease	O00429	P00439	Q05586
DOID:8499	0.00594059405940594	30/5050	2/380	0.671656426492105	night blindness	P60891	Q6PRD1
DOID:10584	0.0263366336633663	133/5050	9/380	0.679942338360464	retinitis pigmentosa	O75643	O75970	P05129	P20839	P43080	P50213	P51955	Q02846	Q9BZ23
DOID:0080015	0.0542574257425743	274/5050	19/380	0.682906631094164	physical disorder	P00439	P01130	P07437	P10275	P11362	P11532	P16234	P21802	P21817	P34896	P35498	P35520	P42898	P52732	P60484	Q02224	Q06124	Q13224	Q71U36
DOID:1459	0.00633663366336634	32/5050	2/380	0.706107063725512	hypothyroidism	P07949	P16473
DOID:0050557	0.00633663366336634	32/5050	2/380	0.706107063725512	congenital muscular dystrophy	P21817	Q9Y259
DOID:10629	0.00653465346534653	33/5050	2/380	0.722174546602388	microphthalmia	P02753	P10826
DOID:0050950	0.00673267326732673	34/5050	2/380	0.737495721801349	autosomal recessive cerebellar ataxia	P19634	Q13255
DOID:3211	0.0130693069306931	66/5050	4/380	0.742943179598805	lysosomal storage disease	P02649	P04062	Q13510	Q9Y223
DOID:9884	0.0162376237623762	82/5050	5/380	0.750005168030592	muscular dystrophy	P11532	P12883	P21817	Q71U36	Q9Y259
DOID:0080012	0.0251485148514852	127/5050	8/380	0.750669937158031	X-linked recessive disease	P00740	P10275	P11532	P21397	P42768	P60891	Q06187	Q9ULV1
DOID:150	0.285940594059406	1444/5050	102/380	0.800360444760298	disease of mental health	O00418	O00429	O14745	O15297	O43353	O43526	O75096	O75899	O75970	O94925	O95180	O95477	O96017	P00439	P00750	P01024	P02751	P04062	P04626	P05067	P08172	P08397	P08648	P09874	P10636	P11142	P11387	P11532	P12268	P14920	P16050	P18089	P21802	P21917	P21980	P26045	P26358	P29474	P29597	P31645	P31749	P32245	P33981	P35462
DOID:1059	0.0784158415841584	396/5050	26/380	0.801407591145006	intellectual disability	O00429	O43526	P04062	P09874	P18089	P35498	P42261	P42263	P42575	P49327	P52732	P55263	P60484	P60891	Q02224	Q05586	Q06787	Q07954	Q12879	Q13224	Q14721	Q9H244	Q9H2B4	Q9H2S1	Q9UBL3	Q9Y698
DOID:0080000	0.0477227722772277	241/5050	15/380	0.817204341225644	muscular disease	P04637	P10253	P11532	P12883	P16234	P21817	P49336	P68133	Q01959	Q13698	Q71U36	Q96D31	Q9Y223	Q9Y259	Q9Y3Q4
DOID:12449	0.0114851485148515	58/5050	3/380	0.823267543006009	aplastic anemia	O14746	Q06609	Q9NPD8
DOID:0060309	0.00811881188118812	41/5050	2/380	0.825714754366629	syndromic X-linked intellectual disability	P42263	P60891
DOID:12849	0.0716831683168317	362/5050	23/380	0.836444050086751	autistic disorder	O15297	O75970	P00439	P01024	P02751	P08648	P11387	P35498	P49768	P51452	P60484	Q00987	Q01959	Q07954	Q13224	Q14831	Q71U36	Q8WZA2	Q93034	Q96BI3	Q9H2B4	Q9UPY3	Q9Y6K1
DOID:0060038	0.0889108910891089	449/5050	29/380	0.839165069066196	specific developmental disorder	O00429	O43526	P04062	P09874	P18089	P21917	P35498	P42261	P42263	P42575	P48039	P49327	P49768	P52732	P55263	P60484	P60891	Q02224	Q05586	Q06787	Q07954	Q12879	Q13224	Q14721	Q9H244	Q9H2B4	Q9H2S1	Q9UBL3	Q9Y698
DOID:423	0.0338613861386139	171/5050	10/380	0.84006048574422	myopathy	P10253	P11532	P12883	P21817	P68133	Q01959	Q71U36	Q96D31	Q9Y223	Q9Y259
DOID:8501	0.0281188118811881	142/5050	8/380	0.849296865694137	fundus dystrophy	O75643	P20839	P43080	P52732	P60891	Q02846	Q6PRD1	Q9ULV1
DOID:540	0.0122772277227723	62/5050	3/380	0.856328407743324	strabismus	P00439	P06737	P21817
DOID:0060040	0.112871287128713	570/5050	37/380	0.860185412829067	pervasive developmental disorder	O15297	O43353	O75899	O75970	O95180	O95477	P00439	P00750	P01024	P02751	P08648	P11387	P11532	P12268	P29597	P35498	P46098	P49682	P49768	P51452	P60484	Q00987	Q01959	Q02750	Q07889	Q07954	Q08881	Q13224	Q14831	Q71U36	Q8WZA2	Q93034	Q96BI3	Q9H2B4	Q9NPD8	Q9UPY3	Q9Y6K1
DOID:0050646	0.00891089108910891	45/5050	2/380	0.863242448203555	distal arthrogryposis	P21817	P68133
DOID:1443	0.0124752475247525	63/5050	3/380	0.863700784928623	cerebral degeneration	O75970	P14136	P21802
DOID:0060307	0.0126732673267327	64/5050	3/380	0.870739280118536	autosomal dominant non-syndromic intellectual disability	Q05586	Q13224	Q9Y698
DOID:1342	0.00910891089108911	46/5050	2/380	0.871393295951595	congenital hypoplastic anemia	Q06609	Q9NPD8
DOID:0060041	0.112079207920792	566/5050	36/380	0.886545843326998	autism spectrum disorder	O15297	O43353	O75970	O95180	O95477	P00439	P00750	P01024	P02751	P08648	P11387	P11532	P12268	P29597	P35498	P46098	P49682	P49768	P51452	P60484	Q00987	Q01959	Q02750	Q07889	Q07954	Q08881	Q13224	Q14831	Q71U36	Q8WZA2	Q93034	Q96BI3	Q9H2B4	Q9NPD8	Q9UPY3	Q9Y6K1
DOID:9834	0.0132673267326733	67/5050	3/380	0.889966669492237	hyperopia	P00439	P06737	P21817
DOID:225	0.172079207920792	869/5050	57/380	0.897044789136668	syndrome	O00429	O43924	O60706	O96017	P00747	P01111	P01112	P01116	P02708	P04049	P04062	P04637	P06213	P07949	P10644	P10912	P11362	P13569	P14618	P15056	P16234	P19438	P20309	P21589	P21802	P21817	P21860	P25101	P31749	P36507	P42336	P42768	P43246	P51787	P52732	P54132	P55072	P60484	P68133	Q02750	Q02846	Q03431	Q06124	Q06787
DOID:0050735	0.0431683168316832	218/5050	12/380	0.90580163316321	X-linked monogenic disease	P00740	P10275	P11532	P13569	P21397	P21802	P42263	P42768	P60891	Q06187	Q06787	Q9ULV1
DOID:543	0.0100990099009901	51/5050	2/380	0.905835902988063	dystonia	P04062	Q9BZ23
DOID:5614	0.0996039603960396	503/5050	31/380	0.907550346411435	eye disease	O75643	O75970	P00439	P00751	P01024	P02649	P02753	P05129	P05156	P06737	P10826	P11532	P20839	P21817	P43080	P49238	P50148	P50213	P51787	P51955	P52732	P60891	Q02846	Q05586	Q06124	Q07889	Q16644	Q6PRD1	Q71U36	Q9BZ23	Q9ULV1
DOID:66	0.0417821782178218	211/5050	11/380	0.930508321806413	muscle tissue disease	P10253	P11532	P12883	P21817	P68133	Q01959	Q13698	Q71U36	Q96D31	Q9Y223	Q9Y259
DOID:0050888	0.0112871287128713	57/5050	2/380	0.93578354189525	syndromic intellectual disability	P42263	P60891
DOID:0060037	0.187128712871287	945/5050	60/380	0.946107145320562	developmental disorder of mental health	O00429	O15297	O43353	O43526	O75899	O75970	O95180	O95477	P00439	P00750	P01024	P02751	P04062	P08648	P09874	P11387	P11532	P12268	P18089	P21917	P29597	P35498	P42261	P42263	P42575	P46098	P48039	P49327	P49682	P49768	P51452	P52732	P55263	P60484	P60891	Q00987	Q01959	Q02224	Q02750	Q05586	Q06787	Q07889	Q07954	Q08881
DOID:0050565	0.0174257425742574	88/5050	3/380	0.966777163342603	autosomal recessive nonsyndromic deafness	O95136	P08581	P14210
DOID:9835	0.0178217821782178	90/5050	3/380	0.970517759150896	refractive error	P00439	P06737	P21817
DOID:12336	0.0138613861386139	70/5050	2/380	0.972707788857188	male infertility	P13569	Q96GD4
DOID:1279	0.02	101/5050	3/380	0.984923176758654	ocular motility disease	P00439	P06737	P21817
DOID:0050155	0.125148514851485	632/5050	35/380	0.985122136435177	sensory system disease	O75643	O75970	O95136	P00439	P00751	P01024	P02649	P02753	P05129	P05156	P06737	P07949	P08581	P10826	P11532	P14210	P20839	P21817	P43080	P49238	P50148	P50213	P51787	P51955	P52732	P60891	Q02846	Q05586	Q06124	Q07889	Q16644	Q6PRD1	Q71U36	Q9BZ23	Q9ULV1
DOID:5656	0.0281188118811881	142/5050	5/380	0.985412255490423	cranial nerve disease	O00429	P00439	P06737	P21817	Q05586
DOID:0050563	0.0251485148514852	127/5050	4/380	0.988922683000682	nonsyndromic deafness	O95136	P08581	P14210	P60891
DOID:2742	0.0297029702970297	150/5050	5/380	0.990592400497208	auditory system disease	O95136	P07949	P08581	P14210	P60891
DOID:0050737	0.287326732673267	1451/5050	89/380	0.993395467826705	autosomal recessive disease	O75096	O95136	O95453	P00488	P00734	P00742	P00747	P01008	P01138	P01308	P02708	P02787	P04629	P05107	P06213	P06239	P06858	P08575	P08581	P08709	P10912	P11362	P12883	P13569	P14210	P14618	P16473	P19367	P19634	P19971	P20309	P20594	P21589	P21802	P21860	P22413	P23415	P23945	P29371	P29597	P30613	P30968	P31327	P35557
DOID:0050889	0.0235643564356436	119/5050	3/380	0.995177958844109	non-syndromic intellectual disability	Q05586	Q13224	Q9Y698
DOID:0110274	0.00554455445544554	28/5050	1/380	NA	autosomal recessive limb-girdle muscular dystrophy	Q71U36
DOID:1098	0.000198019801980198	1/5050	1/380	NA	fetal erythroblastosis	Q99808
DOID:0050629	0.00158415841584158	8/5050	1/380	NA	Aicardi-Goutieres syndrome	Q9Y3Z3
DOID:0080219	0.000198019801980198	1/5050	1/380	NA	dystransthyretinemic hyperthyroxinemia	P02766
DOID:1074	0.00297029702970297	15/5050	1/380	NA	kidney failure	Q86YT5
DOID:0060583	0.000198019801980198	1/5050	1/380	NA	Noonan syndrome 5	P04049
DOID:5204	0.000198019801980198	1/5050	1/380	NA	fructose-16-bisphosphatase deficiency	P09467
DOID:3369	0.00138613861386139	7/5050	1/380	NA	Ewing sarcoma	P11308
DOID:0111529	0.000198019801980198	1/5050	1/380	NA	familial multiple nevi flammei	P50148
DOID:2999	0.000198019801980198	1/5050	1/380	NA	granulosa cell tumor	Q9UPY3
DOID:0110031	0.000198019801980198	1/5050	1/380	NA	hemoglobin H disease	P69905
DOID:12192	0.000198019801980198	1/5050	1/380	NA	sigmoid colon cancer	P43246
DOID:9169	0.000396039603960396	2/5050	1/380	NA	Wiskott-Aldrich syndrome	P42768
DOID:3803	0.000594059405940594	3/5050	1/380	NA	Crigler-Najjar syndrome	P22309
DOID:9521	0.000198019801980198	1/5050	1/380	NA	Laron syndrome	P10912
DOID:2725	0.000792079207920792	4/5050	1/380	NA	capillary hemangioma	Q9Y243
DOID:1417	0.00118811881188119	6/5050	1/380	NA	choroid disease	Q02846
DOID:4252	0.000198019801980198	1/5050	1/380	NA	Alexander disease	P14136
DOID:0111901	0.000396039603960396	2/5050	1/380	NA	heparin cofactor II deficiency	P05546
DOID:0060198	0.000396039603960396	2/5050	1/380	NA	amyotrophic lateral sclerosis type 6	P35637
DOID:7188	0.000396039603960396	2/5050	1/380	NA	autoimmune thyroiditis	P21817
DOID:0050567	0.00910891089108911	46/5050	1/380	NA	orofacial cleft	P16234
DOID:11465	0.00138613861386139	7/5050	1/380	NA	autonomic nervous system disease	P07949
DOID:0080685	0.000792079207920792	4/5050	1/380	NA	aortic dissection	P01130
DOID:0111438	0.000198019801980198	1/5050	1/380	NA	optic atrophy 5	O00429
DOID:0060569	0.000396039603960396	2/5050	1/380	NA	hypertrichotic osteochondrodysplasia Cantu type	O60706
DOID:3659	0.000396039603960396	2/5050	1/380	NA	sialuria	Q9Y223
DOID:0090118	0.000198019801980198	1/5050	1/380	NA	congenital amegakaryocytic thrombocytopenia	P40238
DOID:3247	0.00158415841584158	8/5050	1/380	NA	rhabdomyosarcoma	P04637
DOID:0110225	0.000198019801980198	1/5050	1/380	NA	Brugada syndrome 8	Q9Y3Q4
DOID:0110461	0.000198019801980198	1/5050	1/380	NA	X-linked dilated cardiomyopathy	P11532
DOID:10923	0.000198019801980198	1/5050	1/380	NA	sickle cell anemia	P68871
DOID:0050649	0.000396039603960396	2/5050	1/380	NA	atransferrinemia	P02787
DOID:1697	0.00356435643564356	18/5050	1/380	NA	ichthyosis	Q07954
DOID:9267	0.00138613861386139	7/5050	1/380	NA	urea cycle disorder	P31327
DOID:3541	0.000396039603960396	2/5050	1/380	NA	cerebral ventricle cancer	P04637
DOID:0111976	0.000198019801980198	1/5050	1/380	NA	immunodeficiency 9	Q96D31
DOID:1933	0.000594059405940594	3/5050	1/380	NA	Rubinstein-Taybi syndrome	Q09472
DOID:12176	0.00118811881188119	6/5050	1/380	NA	goiter	Q9UPY3
DOID:0110388	0.000198019801980198	1/5050	1/380	NA	retinitis pigmentosa 10	P20839
DOID:0111906	0.000198019801980198	1/5050	1/380	NA	thrombophilia due to decreased release of PLAT	P00750
DOID:381	0.000396039603960396	2/5050	1/380	NA	arthropathy	P05107
DOID:4254	0.00396039603960396	20/5050	1/380	NA	osteosclerosis	Q02750
DOID:0060574	0.000198019801980198	1/5050	1/380	NA	von Willebrand's disease 2	P04275
DOID:0080137	0.000594059405940594	3/5050	1/380	NA	multiple endocrine neoplasia type 4	P07949
DOID:0080468	0.00138613861386139	7/5050	1/380	NA	early infantile epileptic encephalopathy 1	O43526
DOID:0050824	0.000792079207920792	4/5050	1/380	NA	sinoatrial node disease	Q9Y3Q4
DOID:1383	0.00099009900990099	5/5050	1/380	NA	sweat gland disease	P49768
DOID:1184	0.00653465346534653	33/5050	1/380	NA	nephrotic syndrome	P52565
DOID:0080299	0.00198019801980198	10/5050	1/380	NA	partial lipodystrophy	P37231
DOID:13884	0.000792079207920792	4/5050	1/380	NA	sick sinus syndrome	Q9Y3Q4
DOID:10772	0.000198019801980198	1/5050	1/380	NA	thrombotic thrombocytopenic purpura	Q76LX8
DOID:0110024	0.000198019801980198	1/5050	1/380	NA	age related macular degeneration 12	P49238
DOID:3969	0.000594059405940594	3/5050	1/380	NA	thyroid gland papillary carcinoma	Q9UPY3
DOID:3946	0.000396039603960396	2/5050	1/380	NA	pituitary-dependent Cushing's disease	P04899
DOID:1596	0.000792079207920792	4/5050	1/380	NA	mental depression	P08172
DOID:535	0.00237623762376238	12/5050	1/380	NA	sleep disorder	P21802
DOID:0060005	0.00138613861386139	7/5050	1/380	NA	autoimmune disease of endocrine system	P21817
DOID:0110210	0.000198019801980198	1/5050	1/380	NA	Charcot-Marie-Tooth disease X-linked recessive 5	P60891
DOID:12531	0.000198019801980198	1/5050	1/380	NA	von Willebrand's disease	P04275
DOID:0070220	0.000198019801980198	1/5050	1/380	NA	familial hyperinsulinemic hypoglycemia 5	P06213
DOID:0080016	0.000792079207920792	4/5050	1/380	NA	spina bifida	P35520
DOID:573	0.000198019801980198	1/5050	1/380	NA	nerve compression syndrome	P02766
DOID:0111199	0.000594059405940594	3/5050	1/380	NA	distal hereditary motor neuronopathy type 7	Q9GZV3
DOID:0111773	0.000396039603960396	2/5050	1/380	NA	46XY sex reversal 8	P52895
DOID:0080500	0.000198019801980198	1/5050	1/380	NA	ovarian dysgenesis 8	Q92731
DOID:0110366	0.000198019801980198	1/5050	1/380	NA	retinitis pigmentosa 33	O75643
DOID:0111463	0.000198019801980198	1/5050	1/380	NA	cardiofaciocutaneous syndrome 4	P36507
DOID:0050331	0.000792079207920792	4/5050	1/380	NA	LADD syndrome	P21802
DOID:2174	0.00158415841584158	8/5050	1/380	NA	ocular cancer	P50148
DOID:5572	0.000792079207920792	4/5050	1/380	NA	Beckwith-Wiedemann syndrome	P51787
DOID:2223	0.000396039603960396	2/5050	1/380	NA	platelet storage pool deficiency	Q01196
DOID:0080110	0.00118811881188119	6/5050	1/380	NA	multiple pterygium syndrome	P02708
DOID:3529	0.000198019801980198	1/5050	1/380	NA	central core myopathy	P21817
DOID:0111674	0.000198019801980198	1/5050	1/380	NA	intellectual developmental disorder with short stature and behavioral abnormalities	Q6DN90
DOID:2571	0.000198019801980198	1/5050	1/380	NA	Langerhans-cell histiocytosis	P15056
DOID:0060780	0.000198019801980198	1/5050	1/380	NA	congenital diarrhea 6	P25092
DOID:0080351	0.000396039603960396	2/5050	1/380	NA	CLOVES syndrome	P42336
DOID:9261	0.000396039603960396	2/5050	1/380	NA	nasopharynx carcinoma	P04637
DOID:0111052	0.000396039603960396	2/5050	1/380	NA	Scott syndrome	O95477
DOID:9281	0.000396039603960396	2/5050	1/380	NA	phenylketonuria	P00439
DOID:0110663	0.000594059405940594	3/5050	1/380	NA	congenital myasthenic syndrome 1A	P02708
DOID:0110196	0.000198019801980198	1/5050	1/380	NA	Charcot-Marie-Tooth disease type 4G	P19367
DOID:0080216	0.000198019801980198	1/5050	1/380	NA	duodenal atresia	P25092
DOID:14679	0.00099009900990099	5/5050	1/380	NA	VACTERL association	P60484
DOID:0050660	0.000198019801980198	1/5050	1/380	NA	Beare-Stevenson cutis gyrata syndrome	P21802
DOID:0111961	0.000198019801980198	1/5050	1/380	NA	immunodeficiency 26	P78527
DOID:0070221	0.00099009900990099	5/5050	1/380	NA	progressive familial intrahepatic cholestasis	Q96RI1
DOID:9563	0.00138613861386139	7/5050	1/380	NA	bronchiectasis	P13569
DOID:11202	0.000792079207920792	4/5050	1/380	NA	primary hyperparathyroidism	P41180
DOID:0080655	0.000594059405940594	3/5050	1/380	NA	hypophosphatemic nephrolithiasis/osteoporosis	O14745
DOID:3275	0.000396039603960396	2/5050	1/380	NA	thymoma	P10721
DOID:0111864	0.000396039603960396	2/5050	1/380	NA	autosomal recessive congenital bilateral absence of vas deferens	P13569
DOID:3407	0.000198019801980198	1/5050	1/380	NA	carotid artery disease	P01130
DOID:0080389	0.000396039603960396	2/5050	1/380	NA	nephrotic syndrome type 8	P52565
DOID:999	0.000594059405940594	3/5050	1/380	NA	hypereosinophilic syndrome	P16234
DOID:0110455	0.000198019801980198	1/5050	1/380	NA	dilated cardiomyopathy 1U	P49768
DOID:2583	0.00455445544554455	23/5050	1/380	NA	agammaglobulinemia	Q06187
DOID:10487	0.00396039603960396	20/5050	1/380	NA	Hirschsprung's disease	P07949
DOID:11201	0.00277227722772277	14/5050	1/380	NA	parathyroid gland disease	P41180
DOID:0111054	0.000198019801980198	1/5050	1/380	NA	von Willebrand's disease 3	P04275
DOID:0110432	0.000198019801980198	1/5050	1/380	NA	dilated cardiomyopathy 1NN	P04049
DOID:0110278	0.000396039603960396	2/5050	1/380	NA	autosomal recessive limb-girdle muscular dystrophy type 2D	Q71U36
DOID:2222	0.000396039603960396	2/5050	1/380	NA	factor X deficiency	P00742
DOID:0080339	0.000198019801980198	1/5050	1/380	NA	familial erythrocytosis 4	Q99814
DOID:0111387	0.000594059405940594	3/5050	1/380	NA	familial isolated hypoparathyroidism	P41180
DOID:0110919	0.000198019801980198	1/5050	1/380	NA	hereditary spherocytosis type 4	P02730
DOID:0080065	0.000198019801980198	1/5050	1/380	NA	autosomal recessive spinocerebellar ataxia 19	P19634
DOID:10123	0.00336633663366337	17/5050	1/380	NA	pigmentation disease	P37231
DOID:0060239	0.000792079207920792	4/5050	1/380	NA	Van der Woude syndrome	P68133
DOID:0111269	0.000198019801980198	1/5050	1/380	NA	autosomal dominant hyaline body myopathy	P12883
DOID:0111705	0.000396039603960396	2/5050	1/380	NA	oculoectodermal syndrome	P01116
DOID:1659	0.000396039603960396	2/5050	1/380	NA	supratentorial cancer	P04637
DOID:13543	0.00099009900990099	5/5050	1/380	NA	hyperparathyroidism	P41180
DOID:0111989	0.000198019801980198	1/5050	1/380	NA	immunodeficiency 35	P29597
DOID:0111267	0.000198019801980198	1/5050	1/380	NA	hyaline body myopathy	P12883
DOID:1969	0.00237623762376238	12/5050	1/380	NA	cerebral palsy	Q99259
DOID:5395	0.00118811881188119	6/5050	1/380	NA	functioning pituitary adenoma	P04899
DOID:174	0.000792079207920792	4/5050	1/380	NA	acanthoma	P42336
DOID:0111011	0.000198019801980198	1/5050	1/380	NA	cone-rod dystrophy 6	Q02846
DOID:0060480	0.00158415841584158	8/5050	1/380	NA	left ventricular noncompaction	P12883
DOID:0080322	0.00514851485148515	26/5050	1/380	NA	polycystic kidney disease	Q13563
DOID:2527	0.00653465346534653	33/5050	1/380	NA	nephrosis	P52565
DOID:9561	0.000396039603960396	2/5050	1/380	NA	nasopharyngeal disease	P04637
DOID:60007	0.000396039603960396	2/5050	1/380	NA	cerebrovascular benign neoplasm	P04637
DOID:0070036	0.000198019801980198	1/5050	1/380	NA	autosomal dominant non-syndromic intellectual disability 6	Q13224
DOID:0110991	0.000396039603960396	2/5050	1/380	NA	Joubert syndrome 22	O43924
DOID:963	0.00138613861386139	7/5050	1/380	NA	episodic ataxia	P43003
DOID:0060352	0.000594059405940594	3/5050	1/380	NA	Kleefstra syndrome 1	O60706
DOID:0050419	0.000198019801980198	1/5050	1/380	NA	complement factor I deficiency	P05156
DOID:0050169	0.000396039603960396	2/5050	1/380	NA	cutaneous lupus erythematosus	Q9Y3Z3
DOID:3393	0.00198019801980198	10/5050	1/380	NA	coronary artery disease	P49238
DOID:0080597	0.00118811881188119	6/5050	1/380	NA	Kleefstra syndrome	O60706
DOID:3145	0.000198019801980198	1/5050	1/380	NA	hyperlipoproteinemia type III	P02649
DOID:0050949	0.000396039603960396	2/5050	1/380	NA	autosomal recessive hypophosphatemic rickets	P22413
DOID:3168	0.000792079207920792	4/5050	1/380	NA	squamous cell neoplasm	P42336
DOID:0060174	0.000396039603960396	2/5050	1/380	NA	GABA aminotransferase deficiency	P80404
DOID:0060844	0.000594059405940594	3/5050	1/380	NA	Norrie disease	Q9ULV1
DOID:0060466	0.000594059405940594	3/5050	1/380	NA	gingival fibromatosis	Q07889
DOID:4123	0.00257425742574257	13/5050	1/380	NA	nail disease	P51178
DOID:4080	0.00099009900990099	5/5050	1/380	NA	tricuspid valve insufficiency	Q06124
DOID:0111260	0.000198019801980198	1/5050	1/380	NA	phosphoribosylpyrophosphate synthetase superactivity	P60891
DOID:700	0.0310891089108911	157/5050	1/380	NA	mitochondrial metabolism disease	P19971
DOID:0060176	0.000792079207920792	4/5050	1/380	NA	gamma-amino butyric acid metabolism disorder	P80404
DOID:0050857	0.00158415841584158	8/5050	1/380	NA	Perrault syndrome	Q16740
DOID:0060684	0.000396039603960396	2/5050	1/380	NA	autosomal dominant nocturnal frontal lobe epilepsy 3	P17787
DOID:6039	0.000792079207920792	4/5050	1/380	NA	uveal melanoma	P50148
DOID:3083	0.00099009900990099	5/5050	1/380	NA	chronic obstructive pulmonary disease	P01009
DOID:11758	0.000396039603960396	2/5050	1/380	NA	iron deficiency anemia	P11532
DOID:205	0.00158415841584158	8/5050	1/380	NA	hyperostosis	O75096
DOID:2952	0.00792079207920792	40/5050	1/380	NA	inner ear disease	P07949
DOID:0080188	0.000198019801980198	1/5050	1/380	NA	chronic myelomonocytic leukemia	P51787
DOID:0110958	0.000198019801980198	1/5050	1/380	NA	Gaucher's disease type II	P04062
DOID:0110957	0.000396039603960396	2/5050	1/380	NA	Gaucher's disease type I	P04062
DOID:10024	0.00099009900990099	5/5050	1/380	NA	migraine with aura	P35498
DOID:14768	0.000594059405940594	3/5050	1/380	NA	Saethre-Chotzen syndrome	P21802
DOID:0110454	0.00099009900990099	5/5050	1/380	NA	dilated cardiomyopathy 1S	P12883
DOID:12639	0.00217821782178218	11/5050	1/380	NA	pyloric stenosis	P43403
DOID:0060704	0.000792079207920792	4/5050	1/380	NA	lymphoproliferative syndrome	Q08881
DOID:4851	0.000594059405940594	3/5050	1/380	NA	pilocytic astrocytoma	P01116
DOID:14004	0.000792079207920792	4/5050	1/380	NA	thoracic aortic aneurysm	Q13976
DOID:0090107	0.000198019801980198	1/5050	1/380	NA	autosomal dominant hypocalcemia 1	P41180
DOID:3540	0.000396039603960396	2/5050	1/380	NA	choroid plexus cancer	P04637
DOID:9446	0.000594059405940594	3/5050	1/380	NA	cholangitis	P13569
DOID:9280	0.000396039603960396	2/5050	1/380	NA	carbamoyl phosphate synthetase I deficiency disease	P31327
DOID:0110320	0.000198019801980198	1/5050	1/380	NA	hypertrophic cardiomyopathy 14	P13533
DOID:0050542	0.000792079207920792	4/5050	1/380	NA	Charcot-Marie-Tooth disease type X	P60891
DOID:4674	0.000396039603960396	2/5050	1/380	NA	androgen insensitivity syndrome	P10275
DOID:3165	0.00138613861386139	7/5050	1/380	NA	skin benign neoplasm	P42336
DOID:3263	0.000396039603960396	2/5050	1/380	NA	piebaldism	P10721
DOID:0070158	0.000198019801980198	1/5050	1/380	NA	hereditary sensory neuropathy type 1E	P26358
DOID:0110865	0.000396039603960396	2/5050	1/380	NA	congenital stationary night blindness 1B	Q6PRD1
DOID:1529	0.000792079207920792	4/5050	1/380	NA	penile disease	P60484
DOID:1432	0.0104950495049505	53/5050	1/380	NA	blindness	Q05586
DOID:0110213	0.000396039603960396	2/5050	1/380	NA	isolated cleft palate	P16234
DOID:10579	0.00792079207920792	40/5050	1/380	NA	leukodystrophy	P14136
DOID:4441	0.000396039603960396	2/5050	1/380	NA	dysgerminoma	P10721
DOID:3852	0.000198019801980198	1/5050	1/380	NA	Peutz-Jeghers syndrome	Q15831
DOID:0110025	0.000198019801980198	1/5050	1/380	NA	age related macular degeneration 13	P05156
DOID:2626	0.000396039603960396	2/5050	1/380	NA	choroid plexus papilloma	P04637
DOID:2746	0.000198019801980198	1/5050	1/380	NA	glycogen storage disease V	P11217
DOID:0070329	0.00455445544554455	23/5050	1/380	NA	mitochondrial DNA depletion syndrome	P19971
DOID:0111563	0.000396039603960396	2/5050	1/380	NA	Sturge-Weber syndrome	P50148
DOID:0111321	0.000198019801980198	1/5050	1/380	NA	idiopathic generalized epilepsy 7	P36544
DOID:0111940	0.000396039603960396	2/5050	1/380	NA	immunodeficiency 42	P51449
DOID:0111461	0.000198019801980198	1/5050	1/380	NA	cardiofaciocutaneous syndrome 2	P01116
DOID:0060584	0.000396039603960396	2/5050	1/380	NA	Noonan syndrome 6	P01111
DOID:0111862	0.000396039603960396	2/5050	1/380	NA	congenital bilateral absence of vas deferens	P13569
DOID:0111800	0.000198019801980198	1/5050	1/380	NA	syndromic microphthalmia 12	P10826
DOID:0050651	0.00217821782178218	11/5050	1/380	NA	atrioventricular septal defect	Q06124
DOID:0060387	0.000198019801980198	1/5050	1/380	NA	chondrodysplasia Blomstrand type	Q03431
DOID:5032	0.000198019801980198	1/5050	1/380	NA	pineal gland cancer	Q9UPY3
DOID:4765	0.000198019801980198	1/5050	1/380	NA	pulmonary blastoma	Q9UPY3
DOID:1227	0.00178217821782178	9/5050	1/380	NA	neutropenia	P05107
DOID:11723	0.000396039603960396	2/5050	1/380	NA	Duchenne muscular dystrophy	P11532
DOID:0070225	0.000198019801980198	1/5050	1/380	NA	progressive familial intrahepatic cholestasis 5	Q96RI1
DOID:0090014	0.000396039603960396	2/5050	1/380	NA	severe combined immunodeficiency autosomal recessive T cell-negative B cell-positive Nk cell-positive	P08575
DOID:0111294	0.000198019801980198	1/5050	1/380	NA	generalized epilepsy with febrile seizures plus 2	P35498
DOID:0111077	0.000198019801980198	1/5050	1/380	NA	pyruvate kinase deficiency of red cells	P30613
DOID:176	0.000396039603960396	2/5050	1/380	NA	cardiovascular cancer	P01116
DOID:0090023	0.000594059405940594	3/5050	1/380	NA	split hand-foot malformation 4	P21802
DOID:2163	0.00178217821782178	9/5050	1/380	NA	nasal cavity disease	P00439
DOID:4607	0.000792079207920792	4/5050	1/380	NA	biliary tract cancer	P21860
DOID:10970	0.000396039603960396	2/5050	1/380	NA	spastic quadriplegia	Q99259
DOID:0050431	0.00297029702970297	15/5050	1/380	NA	arrhythmogenic right ventricular cardiomyopathy	Q92736
DOID:0060573	0.000198019801980198	1/5050	1/380	NA	von Willebrand's disease 1	P04275
DOID:13413	0.000198019801980198	1/5050	1/380	NA	hepatic encephalopathy	P35498
DOID:0110759	0.000198019801980198	1/5050	1/380	NA	type 1 diabetes mellitus 22	P51681
DOID:10017	0.000396039603960396	2/5050	1/380	NA	multiple endocrine neoplasia type 1	P07949
DOID:0080526	0.000396039603960396	2/5050	1/380	NA	bronchiectasis 1	P13569
DOID:0080169	0.000396039603960396	2/5050	1/380	NA	tricuspid atresia	O95644
DOID:2235	0.000198019801980198	1/5050	1/380	NA	prothrombin deficiency	P00734
DOID:0060676	0.000396039603960396	2/5050	1/380	NA	catecholaminergic polymorphic ventricular tachycardia 2	Q92736
DOID:0110797	0.000198019801980198	1/5050	1/380	NA	hereditary spastic paraplegia 45	P49902
DOID:3663	0.000198019801980198	1/5050	1/380	NA	cutaneous mastocytosis	P10721
DOID:2115	0.00693069306930693	35/5050	1/380	NA	B cell deficiency	Q06187
DOID:13382	0.000594059405940594	3/5050	1/380	NA	megaloblastic anemia	P00374
DOID:2476	0.0112871287128713	57/5050	1/380	NA	hereditary spastic paraplegia	P49902
DOID:0060697	0.000198019801980198	1/5050	1/380	NA	hyperekplexia 2	P48167
DOID:12270	0.00316831683168317	16/5050	1/380	NA	coloboma	P02753
DOID:1595	0.000792079207920792	4/5050	1/380	NA	endogenous depression	P08172
DOID:2739	0.000594059405940594	3/5050	1/380	NA	Gilbert syndrome	P22309
DOID:2352	0.00158415841584158	8/5050	1/380	NA	hemochromatosis	P49281
DOID:10575	0.00138613861386139	7/5050	1/380	NA	calcium metabolism disease	P41180
DOID:0090074	0.000198019801980198	1/5050	1/380	NA	hypogonadotropic hypogonadism 8 with or without anosmia	Q969F8
DOID:0080751	0.000594059405940594	3/5050	1/380	NA	keratosis pilaris atrophicans	Q07954
DOID:0080686	0.000198019801980198	1/5050	1/380	NA	tubular aggregate myopathy 2	Q96D31
DOID:13025	0.000594059405940594	3/5050	1/380	NA	retinopathy of prematurity	Q9ULV1
DOID:0090138	0.000198019801980198	1/5050	1/380	NA	complex cortical dysplasia with other brain malformations 4	P23258
DOID:0060699	0.000594059405940594	3/5050	1/380	NA	familial hypocalciuric hypercalcemia	P41180
DOID:0080428	0.000396039603960396	2/5050	1/380	NA	early infantile epileptic encephalopathy 45	P18505
DOID:3181	0.000396039603960396	2/5050	1/380	NA	oligodendroglioma	O75874
DOID:0111100	0.000198019801980198	1/5050	1/380	NA	maturity-onset diabetes of the young type 2	P35557
DOID:980	0.000594059405940594	3/5050	1/380	NA	choroidal sclerosis	Q02846
DOID:0080442	0.000198019801980198	1/5050	1/380	NA	early infantile epileptic encephalopathy 41	P43004
DOID:1532	0.000594059405940594	3/5050	1/380	NA	pleural disease	Q9UPY3
DOID:0110674	0.000198019801980198	1/5050	1/380	NA	congenital myasthenic syndrome 17	O75096
DOID:0090136	0.000396039603960396	2/5050	1/380	NA	complex cortical dysplasia with other brain malformations 6	P07437
DOID:2855	0.000198019801980198	1/5050	1/380	NA	hyperthyroxinemia	P02766
DOID:6498	0.000792079207920792	4/5050	1/380	NA	seborrheic keratosis	P42336
DOID:0111532	0.000198019801980198	1/5050	1/380	NA	osteoglophonic dysplasia	P11362
DOID:0070316	0.000396039603960396	2/5050	1/380	NA	Miura type epiphyseal chondrodysplasia	P20594
DOID:898	0.00475247524752475	24/5050	1/380	NA	autosomal dominant polycystic kidney disease	Q13563
DOID:438	0.00158415841584158	8/5050	1/380	NA	autoimmune disease of the nervous system	Q13133
DOID:4423	0.000198019801980198	1/5050	1/380	NA	sea-blue histiocytosis	P02649
DOID:0080020	0.000198019801980198	1/5050	1/380	NA	Jansen's metaphyseal chondrodysplasia	Q03431
DOID:12134	0.000396039603960396	2/5050	1/380	NA	factor VIII deficiency	P00740
DOID:0060867	0.000198019801980198	1/5050	1/380	NA	macrocephaly-autism syndrome	P60484
DOID:4621	0.00237623762376238	12/5050	1/380	NA	holoprosencephaly	P11362
DOID:3479	0.000792079207920792	4/5050	1/380	NA	uveal cancer	P50148
DOID:0080285	0.000396039603960396	2/5050	1/380	NA	early infantile epileptic encephalopathy 58	Q16620
DOID:0111535	0.000792079207920792	4/5050	1/380	NA	progressive osseous heteroplasia	Q5JWF2
DOID:0080009	0.00831683168316832	42/5050	1/380	NA	X-linked dominant disease	Q06787
DOID:0060582	0.000198019801980198	1/5050	1/380	NA	Noonan syndrome 4	Q07889
DOID:4253	0.000396039603960396	2/5050	1/380	NA	melorheostosis	Q02750
DOID:3458	0.000594059405940594	3/5050	1/380	NA	breast adenocarcinoma	P01116
DOID:0080447	0.000198019801980198	1/5050	1/380	NA	early infantile epileptic encephalopathy 43	P28472
DOID:0080062	0.000396039603960396	2/5050	1/380	NA	autosomal recessive spinocerebellar ataxia 13	Q13255
DOID:9574	0.00138613861386139	7/5050	1/380	NA	choanal atresia	P00439
DOID:2590	0.00534653465346535	27/5050	1/380	NA	familial nephrotic syndrome	P52565
DOID:0070297	0.00514851485148515	26/5050	1/380	NA	primary microcephaly	Q02224
DOID:9348	0.000198019801980198	1/5050	1/380	NA	carotid artery dissection	P01130
DOID:0060367	0.000198019801980198	1/5050	1/380	NA	Parkinson's disease 1	P37840
DOID:0070146	0.000198019801980198	1/5050	1/380	NA	hereditary sensory neuropathy type 4	P04629
DOID:0070204	0.000594059405940594	3/5050	1/380	NA	familial partial lipodystrophy type 3	P37231
DOID:0080314	0.000198019801980198	1/5050	1/380	NA	cone-rod dystrophy 14	P43080
DOID:14264	0.000396039603960396	2/5050	1/380	NA	benign neonatal seizures	O43526
DOID:0110672	0.000198019801980198	1/5050	1/380	NA	congenital myasthenic syndrome 21	Q16572
DOID:0110959	0.000198019801980198	1/5050	1/380	NA	Gaucher's disease type III	P04062
DOID:8498	0.00356435643564356	18/5050	1/380	NA	hereditary night blindness	Q6PRD1
DOID:678	0.000396039603960396	2/5050	1/380	NA	progressive supranuclear palsy	P10636
DOID:0060386	0.000396039603960396	2/5050	1/380	NA	Chilblain lupus	Q9Y3Z3
DOID:218	0.000198019801980198	1/5050	1/380	NA	ascending colon cancer	P43246
DOID:2033	0.00475247524752475	24/5050	1/380	NA	communication disorder	P49768
DOID:2975	0.00633663366336634	32/5050	1/380	NA	cystic kidney disease	Q13563
DOID:0060674	0.00118811881188119	6/5050	1/380	NA	catecholaminergic polymorphic ventricular tachycardia	Q92736
DOID:0080119	0.000396039603960396	2/5050	1/380	NA	mitochondrial DNA depletion syndrome 1	P19971
DOID:0110519	0.000198019801980198	1/5050	1/380	NA	autosomal recessive nonsyndromic deafness 68	O95136
DOID:9883	0.000198019801980198	1/5050	1/380	NA	Becker muscular dystrophy	P11532
DOID:653	0.000792079207920792	4/5050	1/380	NA	purine-pyrimidine metabolic disorder	P47989
DOID:0070339	0.00376237623762376	19/5050	1/380	NA	cerebellar hyplasia/atrophy epilepsy and global developmental delay	P04062
DOID:13809	0.000198019801980198	1/5050	1/380	NA	familial combined hyperlipidemia	P06858
DOID:11476	0.00336633663366337	17/5050	1/380	NA	osteoporosis	P03372
DOID:0060757	0.000198019801980198	1/5050	1/380	NA	sclerosteosis 2	O75096
DOID:2825	0.00178217821782178	9/5050	1/380	NA	nose disease	P00439
DOID:5603	0.000396039603960396	2/5050	1/380	NA	T-cell acute lymphoblastic leukemia	Q07812
DOID:0060675	0.000594059405940594	3/5050	1/380	NA	catecholaminergic polymorphic ventricular tachycardia 1	Q92736
DOID:0111431	0.000396039603960396	2/5050	1/380	NA	essential tremor 4	P35637
DOID:807	0.000198019801980198	1/5050	1/380	NA	carotid artery occlusion	P01130
DOID:0110146	0.000396039603960396	2/5050	1/380	NA	Bartter disease type 4b	P51800
DOID:2870	0.000594059405940594	3/5050	1/380	NA	endometrial adenocarcinoma	P21802
DOID:0110216	0.000198019801980198	1/5050	1/380	NA	Leber congenital amaurosis 11	P20839
DOID:0050891	0.000396039603960396	2/5050	1/380	NA	adrenal cortical adenoma	Q9HCR9
DOID:0060236	0.000396039603960396	2/5050	1/380	NA	xanthinuria	P47989
DOID:0111512	0.000198019801980198	1/5050	1/380	NA	metachondromatosis	Q06124
DOID:0050462	0.000396039603960396	2/5050	1/380	NA	Antley-Bixler syndrome	P21802
DOID:0110078	0.00158415841584158	8/5050	1/380	NA	Leber congenital amaurosis 1	Q02846
DOID:9246	0.000594059405940594	3/5050	1/380	NA	cerebral amyloid angiopathy	P05067
DOID:0070347	0.000198019801980198	1/5050	1/380	NA	encephalopathy due to defective mitochondrial and peroxisomal fission 1	O00429
DOID:13580	0.00198019801980198	10/5050	1/380	NA	cholestasis	Q96RI1
DOID:12169	0.000198019801980198	1/5050	1/380	NA	carpal tunnel syndrome	P02766
DOID:0080291	0.000198019801980198	1/5050	1/380	NA	early infantile epileptic encephalopathy 59	O75899
DOID:2377	0.00118811881188119	6/5050	1/380	NA	multiple sclerosis	Q13133
DOID:6419	0.00415841584158416	21/5050	1/380	NA	tetralogy of Fallot	P07949
DOID:2345	0.000396039603960396	2/5050	1/380	NA	plasma protein metabolism disease	P01009
DOID:0070216	0.000198019801980198	1/5050	1/380	NA	familial hyperinsulinemic hypoglycemia 3	P35557
DOID:0050703	0.00138613861386139	7/5050	1/380	NA	infancy electroclinical syndrome	Q13224
DOID:0111038	0.000198019801980198	1/5050	1/380	NA	hypermethioninemia due to adenosine kinase deficiency	P55263
DOID:5331	0.000198019801980198	1/5050	1/380	NA	testicular granulosa cell tumor	Q9UPY3
DOID:0070038	0.000198019801980198	1/5050	1/380	NA	autosomal dominant non-syndromic intellectual disability 8	Q05586
DOID:0111322	0.000198019801980198	1/5050	1/380	NA	idiopathic generalized epilepsy 8	P41180
DOID:0111183	0.000198019801980198	1/5050	1/380	NA	familial hemiplegic migraine 3	P35498
DOID:0090071	0.000198019801980198	1/5050	1/380	NA	hypogonadotropic hypogonadism 11 with or without anosmia	P29371
DOID:0111899	0.000198019801980198	1/5050	1/380	NA	X-linked thrombophilia due to factor IX defect	P00740
DOID:0080549	0.000198019801980198	1/5050	1/380	NA	Noonan syndrome with multiple lentigines 2	P04049
DOID:0080049	0.000594059405940594	3/5050	1/380	NA	acromesomelic dysplasia	P20594
DOID:0060774	0.00118811881188119	6/5050	1/380	NA	congenital diarrhea	P25092
DOID:0060865	0.000198019801980198	1/5050	1/380	NA	patterned macular dystrophy 3	Q16644
DOID:1791	0.000198019801980198	1/5050	1/380	NA	peritoneal carcinoma	P04637
DOID:11111	0.00237623762376238	12/5050	1/380	NA	hydronephrosis	Q969F8
DOID:0090020	0.00158415841584158	8/5050	1/380	NA	split hand-foot malformation	P21802
DOID:0110071	0.000198019801980198	1/5050	1/380	NA	arrhythmogenic right ventricular dysplasia 2	Q92736
DOID:11724	0.00613861386138614	31/5050	1/380	NA	limb-girdle muscular dystrophy	Q71U36
DOID:620	0.000396039603960396	2/5050	1/380	NA	blood protein disease	P68871
DOID:0110119	0.000198019801980198	1/5050	1/380	NA	autoimmune lymphoproliferative syndrome type 3	Q05655
DOID:4890	0.000792079207920792	4/5050	1/380	NA	juvenile myoclonic epilepsy	P14867
DOID:0090022	0.000396039603960396	2/5050	1/380	NA	split hand-foot malformation 5	P21802
DOID:10016	0.000198019801980198	1/5050	1/380	NA	multiple endocrine neoplasia type 2B	P07949
DOID:8761	0.000792079207920792	4/5050	1/380	NA	megakaryocytic leukemia	P60484
DOID:2320	0.00118811881188119	6/5050	1/380	NA	obstructive lung disease	P01009
DOID:0080550	0.000198019801980198	1/5050	1/380	NA	Noonan syndrome with multiple lentigines 3	P15056
DOID:0070024	0.000198019801980198	1/5050	1/380	NA	autosomal recessive dyskeratosis congenita 6	O95453
DOID:0050535	0.00138613861386139	7/5050	1/380	NA	exudative vitreoretinopathy	Q9ULV1
DOID:784	0.00277227722772277	14/5050	1/380	NA	chronic kidney disease	Q86YT5
DOID:4440	0.000396039603960396	2/5050	1/380	NA	seminoma	Q9UPY3
DOID:585	0.00316831683168317	16/5050	1/380	NA	nephrolithiasis	Q9H2B4
DOID:0060318	0.000396039603960396	2/5050	1/380	NA	acute promyelocytic leukemia	P10276
DOID:2860	0.000198019801980198	1/5050	1/380	NA	hemoglobinopathy	P68871
DOID:0060903	0.000594059405940594	3/5050	1/380	NA	thrombosis	P00734
DOID:0050534	0.00356435643564356	18/5050	1/380	NA	congenital stationary night blindness	Q6PRD1
DOID:0060210	0.000198019801980198	1/5050	1/380	NA	amyotrophic lateral sclerosis type 19	Q15303
DOID:0060558	0.00099009900990099	5/5050	1/380	NA	lethal congenital contracture syndrome	P21860
DOID:10486	0.000198019801980198	1/5050	1/380	NA	intestinal atresia	P25092
DOID:0080191	0.000198019801980198	1/5050	1/380	NA	PTEN hamartoma tumor syndrome	P60484
DOID:2462	0.00178217821782178	9/5050	1/380	NA	retinal vascular disease	Q9ULV1
DOID:12306	0.000198019801980198	1/5050	1/380	NA	vitiligo	Q9Y2R2
DOID:0060262	0.00118811881188119	6/5050	1/380	NA	gallbladder disease	P21860
DOID:14179	0.000396039603960396	2/5050	1/380	NA	X-linked agammaglobulinemia	Q06187
DOID:0111314	0.000198019801980198	1/5050	1/380	NA	idiopathic generalized epilepsy 13	P14867
DOID:11720	0.00178217821782178	9/5050	1/380	NA	distal myopathy	P12883
DOID:0090018	0.000198019801980198	1/5050	1/380	NA	autosomal dominant familial periodic fever	P19438
DOID:7998	0.000396039603960396	2/5050	1/380	NA	hyperthyroidism	P16473
DOID:7765	0.000792079207920792	4/5050	1/380	NA	Coats disease	Q9ULV1
DOID:11372	0.00396039603960396	20/5050	1/380	NA	megacolon	P07949
DOID:0111623	0.000792079207920792	4/5050	1/380	NA	ACTH-independent macronodular adrenal hyperplasia 1	Q5JWF2
DOID:0090030	0.000198019801980198	1/5050	1/380	NA	corticosteroid-binding globulin deficiency	P08185
DOID:0060253	0.000396039603960396	2/5050	1/380	NA	scapuloperoneal myopathy	P12883
DOID:0050156	0.00138613861386139	7/5050	1/380	NA	idiopathic pulmonary fibrosis	O14746
DOID:0111723	0.000396039603960396	2/5050	1/380	NA	Jacobsen Syndrome	P14921
DOID:4184	0.00099009900990099	5/5050	1/380	NA	pseudohypoparathyroidism	Q5JWF2
DOID:6132	0.000198019801980198	1/5050	1/380	NA	bronchitis	P13569
DOID:3125	0.000792079207920792	4/5050	1/380	NA	multiple endocrine neoplasia	P07949
DOID:866	0.000594059405940594	3/5050	1/380	NA	vein disease	P11362
DOID:2229	0.000198019801980198	1/5050	1/380	NA	factor XI deficiency	P03951
DOID:1206	0.00118811881188119	6/5050	1/380	NA	Rett syndrome	O75899
DOID:0111385	0.000396039603960396	2/5050	1/380	NA	inclusion body myopathy with early-onset Paget disease of bone with or without frontotemporal dementia 1	P55072
DOID:3138	0.00138613861386139	7/5050	1/380	NA	acanthosis nigricans	P37231
DOID:0060692	0.000396039603960396	2/5050	1/380	NA	platelet-type bleeding disorder 8	Q9H244
DOID:0050994	0.000396039603960396	2/5050	1/380	NA	episodic ataxia type 6	P43003
DOID:0111428	0.000198019801980198	1/5050	1/380	NA	essential tremor 1	P35462
DOID:60008	0.00138613861386139	7/5050	1/380	NA	parathyroid gland benign neoplasm	P41180
DOID:10591	0.00099009900990099	5/5050	1/380	NA	pre-eclampsia	P21802
DOID:607	0.0112871287128713	57/5050	1/380	NA	paraplegia	P49902
DOID:801	0.000198019801980198	1/5050	1/380	NA	hemarthrosis	P05107
DOID:9620	0.00257425742574257	13/5050	1/380	NA	vesicoureteral reflux	P35498
DOID:0001816	0.000198019801980198	1/5050	1/380	NA	angiosarcoma	P01116
DOID:2444	0.000594059405940594	3/5050	1/380	NA	hyperpituitarism	P04899
DOID:9942	0.000396039603960396	2/5050	1/380	NA	lymph node disease	Q06124
DOID:2754	0.000198019801980198	1/5050	1/380	NA	glycogen storage disease VI	P06737
DOID:0080038	0.000198019801980198	1/5050	1/380	NA	pycnodysostosis	P43235
DOID:12971	0.00099009900990099	5/5050	1/380	NA	hereditary spherocytosis	P02730
DOID:1389	0.00198019801980198	10/5050	1/380	NA	polyneuropathy	P08397
DOID:0111197	0.000792079207920792	4/5050	1/380	NA	autosomal recessive distal hereditary motor neuronopathy	Q99720
DOID:447	0.00475247524752475	24/5050	1/380	NA	renal tubular transport disease	P51800
DOID:0090122	0.000396039603960396	2/5050	1/380	NA	aromatase excess syndrome	P11511
DOID:0110960	0.000198019801980198	1/5050	1/380	NA	Gaucher's disease perinatal lethal	P04062
DOID:0070152	0.000396039603960396	2/5050	1/380	NA	hereditary sensory and autonomic neuropathy type 1A	O15269
DOID:0080444	0.000198019801980198	1/5050	1/380	NA	early infantile epileptic encephalopathy 27	Q13224
DOID:14268	0.000396039603960396	2/5050	1/380	NA	sclerosing cholangitis	P13569
DOID:0070217	0.000198019801980198	1/5050	1/380	NA	familial hyperinsulinemic hypoglycemia 6	P00367
DOID:0111504	0.000198019801980198	1/5050	1/380	NA	Li-Fraumeni syndrome 2	O96017
DOID:0070040	0.000198019801980198	1/5050	1/380	NA	autosomal dominant non-syndromic intellectual disability 10	Q9Y698
DOID:0110057	0.000198019801980198	1/5050	1/380	NA	amelogenesis imperfecta type 2A1	Q9Y5K2
DOID:2921	0.00534653465346535	27/5050	1/380	NA	glomerulonephritis	P05156
DOID:0111302	0.000396039603960396	2/5050	1/380	NA	generalized epilepsy with febrile seizures plus 1	P35498
DOID:0060370	0.000396039603960396	2/5050	1/380	NA	Parkinson's disease 7	Q99497
DOID:0110869	0.000198019801980198	1/5050	1/380	NA	congenital stationary night blindness 1E	Q6PRD1
DOID:12698	0.000198019801980198	1/5050	1/380	NA	gynecomastia	P11362
DOID:0111592	0.000396039603960396	2/5050	1/380	NA	plasminogen deficiency type I	P00747
DOID:0050964	0.000198019801980198	1/5050	1/380	NA	spinocerebellar ataxia type 14	P05129
DOID:0070296	0.00396039603960396	20/5050	1/380	NA	primary autosomal recessive microcephaly	Q02224
DOID:0050879	0.000198019801980198	1/5050	1/380	NA	fragile X-associated tremor/ataxia syndrome	Q06787
DOID:0050644	0.000396039603960396	2/5050	1/380	NA	arterial calcification of infancy	P22413
DOID:5200	0.00277227722772277	14/5050	1/380	NA	urinary tract obstruction	Q969F8
DOID:14448	0.00257425742574257	13/5050	1/380	NA	46XY sex reversal	P52895
DOID:12550	0.000198019801980198	1/5050	1/380	NA	hepatic coma	P35498
DOID:0111154	0.000198019801980198	1/5050	1/380	NA	postural orthostatic tachycardia syndrome	P23975
DOID:0111744	0.000198019801980198	1/5050	1/380	NA	cerebellar ataxia type 41	Q13507
DOID:0110662	0.000396039603960396	2/5050	1/380	NA	congenital myasthenic syndrome 1B	P02708
DOID:0111579	0.000396039603960396	2/5050	1/380	NA	asthma nasal polyps and aspirin intolerance	P43116
DOID:5409	0.00099009900990099	5/5050	1/380	NA	lung small cell carcinoma	P60484
DOID:0080700	0.000594059405940594	3/5050	1/380	NA	caudal regression syndrome	P21817
DOID:0060349	0.000198019801980198	1/5050	1/380	NA	microcephaly with or without chorioretinopathy lymphedema or mental retardation	P52732
DOID:1485	0.000594059405940594	3/5050	1/380	NA	cystic fibrosis	P13569
DOID:0110893	0.000198019801980198	1/5050	1/380	NA	inflammatory bowel disease 13	P08183
DOID:0060159	0.00613861386138614	31/5050	1/380	NA	organic acidemia	Q96EY8
DOID:0060895	0.000198019801980198	1/5050	1/380	NA	Parkinson's disease 4	P37840
DOID:0060340	0.0205940594059406	104/5050	1/380	NA	ciliopathy	O43924
DOID:0080053	0.000792079207920792	4/5050	1/380	NA	Albright's hereditary osteodystrophy	Q5JWF2
DOID:0080284	0.000198019801980198	1/5050	1/380	NA	early infantile epileptic encephalopathy 57	Q6UVM3
DOID:0080652	0.000198019801980198	1/5050	1/380	NA	calcium oxalate nephrolithiasis	Q9H2B4
DOID:0060696	0.000198019801980198	1/5050	1/380	NA	hyperekplexia 1	P23415
DOID:0050562	0.00099009900990099	5/5050	1/380	NA	West syndrome	Q13224
DOID:0080493	0.000198019801980198	1/5050	1/380	NA	ovarian dysgenesis 1	P23945
DOID:0060161	0.000396039603960396	2/5050	1/380	NA	Kennedy's disease	P10275
DOID:3151	0.00237623762376238	12/5050	1/380	NA	skin squamous cell carcinoma	P15056
DOID:1602	0.000396039603960396	2/5050	1/380	NA	lymphadenitis	Q06124
DOID:0111462	0.000198019801980198	1/5050	1/380	NA	cardiofaciocutaneous syndrome 3	Q02750
DOID:0111692	0.000396039603960396	2/5050	1/380	NA	familial adult myoclonic epilepsy 2	P18089
DOID:0080286	0.000396039603960396	2/5050	1/380	NA	spinocerebellar ataxia 44	Q13255
DOID:0060207	0.000198019801980198	1/5050	1/380	NA	amyotrophic lateral sclerosis type 16	Q99720
DOID:0050547	0.000198019801980198	1/5050	1/380	NA	familial medullary thyroid carcinoma	P07949
DOID:2089	0.00138613861386139	7/5050	1/380	NA	constipation	P07949
DOID:0111298	0.000198019801980198	1/5050	1/380	NA	familial febrile seizures 8	P18507
DOID:1926	0.000594059405940594	3/5050	1/380	NA	Gaucher's disease	P04062
DOID:6457	0.000792079207920792	4/5050	1/380	NA	Cowden syndrome	P60484
DOID:0080030	0.000396039603960396	2/5050	1/380	NA	spondyloepimetaphyseal dysplasia Missouri type	P45452
DOID:0070322	0.000198019801980198	1/5050	1/380	NA	pediatric hepatocellular carcinoma	P08581
DOID:2842	0.000594059405940594	3/5050	1/380	NA	Jervell-Lange Nielsen syndrome	P51787
DOID:0060116	0.00158415841584158	8/5050	1/380	NA	sensory system cancer	P50148
DOID:0050771	0.00237623762376238	12/5050	1/380	NA	pheochromocytoma	P07949
DOID:14749	0.00237623762376238	12/5050	1/380	NA	methylmalonic acidemia	Q96EY8
DOID:0070161	0.00158415841584158	8/5050	1/380	NA	hereditary sensory and autonomic neuropathy type 2	Q9H4A3
DOID:3405	0.000198019801980198	1/5050	1/380	NA	histiocytosis	P15056
DOID:14766	0.00158415841584158	8/5050	1/380	NA	renal agenesis	P07949
DOID:0110168	0.000396039603960396	2/5050	1/380	NA	Charcot-Marie-Tooth disease type 2Y	P55072
DOID:0050953	0.000396039603960396	2/5050	1/380	NA	X-linked hereditary ataxia	Q06787
DOID:0111937	0.000198019801980198	1/5050	1/380	NA	immunodeficiency 22	P06239
DOID:0080665	0.000792079207920792	4/5050	1/380	NA	warfarin resistance	P11712
DOID:707	0.00138613861386139	7/5050	1/380	NA	B-cell lymphoma	P08581
DOID:0050434	0.000396039603960396	2/5050	1/380	NA	Andersen-Tawil syndrome	P63252
DOID:0080019	0.000594059405940594	3/5050	1/380	NA	metaphyseal dysplasia	Q03431
DOID:0050541	0.00316831683168317	16/5050	1/380	NA	Charcot-Marie-Tooth disease type 4	P19367
DOID:5648	0.000396039603960396	2/5050	1/380	NA	choroid plexus carcinoma	P04637
DOID:0050847	0.000792079207920792	4/5050	1/380	NA	sleep apnea	P21802
DOID:0060743	0.000198019801980198	1/5050	1/380	NA	methylmalonic acidemia cblB type	Q96EY8
DOID:0060173	0.000198019801980198	1/5050	1/380	NA	Timothy syndrome	Q13936
DOID:0090027	0.000396039603960396	2/5050	1/380	NA	split hand-foot malformation 2	P21802
DOID:576	0.00891089108910891	45/5050	1/380	NA	proteinuria	P52565
DOID:2154	0.00158415841584158	8/5050	1/380	NA	nephroblastoma	O96017
DOID:0060178	0.000594059405940594	3/5050	1/380	NA	familial hemiplegic migraine	P35498
DOID:0060101	0.000594059405940594	3/5050	1/380	NA	benign glioma	P04637
DOID:0110927	0.000198019801980198	1/5050	1/380	NA	nemaline myopathy 3	P68133
DOID:1036	0.000198019801980198	1/5050	1/380	NA	chronic leukemia	P51787
DOID:0060870	0.00277227722772277	14/5050	1/380	NA	isolated growth hormone deficiency	Q06187
DOID:0111201	0.000198019801980198	1/5050	1/380	NA	distal hereditary motor neuronopathy type 7A	Q9GZV3
DOID:445	0.00118811881188119	6/5050	1/380	NA	Bartter disease	P51800
DOID:3122	0.00217821782178218	11/5050	1/380	NA	gastric outlet obstruction	P43403
DOID:10952	0.00554455445544554	28/5050	1/380	NA	nephritis	P05156
DOID:5078	0.000396039603960396	2/5050	1/380	NA	ganglioglioma	P15056
DOID:0080727	0.000396039603960396	2/5050	1/380	NA	Ehlers-Danlos syndrome arthrochalasia type 1	P02768
DOID:0070145	0.000594059405940594	3/5050	1/380	NA	hereditary sensory and autonomic neuropathy type 5	P01138
DOID:349	0.000198019801980198	1/5050	1/380	NA	systemic mastocytosis	P10721
DOID:4045	0.00178217821782178	9/5050	1/380	NA	muscle cancer	P04637
DOID:0060894	0.00237623762376238	12/5050	1/380	NA	early-onset Parkinson's disease	Q99497
DOID:4043	0.00178217821782178	9/5050	1/380	NA	skeletal muscle cancer	P04637
DOID:2538	0.000396039603960396	2/5050	1/380	NA	Landau-Kleffner syndrome	Q12879
DOID:3883	0.00217821782178218	11/5050	1/380	NA	Lynch syndrome	P43246
DOID:0050638	0.000198019801980198	1/5050	1/380	NA	transthyretin amyloidosis	P02766
DOID:0050642	0.000396039603960396	2/5050	1/380	NA	hypochromic microcytic anemia	P49281
DOID:1701	0.00316831683168317	16/5050	1/380	NA	steroid inherited metabolic disorder	P05093
DOID:0070271	0.000792079207920792	4/5050	1/380	NA	Lynch syndrome 1	P43246
DOID:7608	0.00138613861386139	7/5050	1/380	NA	parathyroid adenoma	P41180
DOID:12678	0.000594059405940594	3/5050	1/380	NA	hypercalcemia	P41180
DOID:0111578	0.000396039603960396	2/5050	1/380	NA	Gillespie syndrome	Q14643
DOID:0050471	0.000396039603960396	2/5050	1/380	NA	Carney complex	P10644
DOID:0111108	0.000198019801980198	1/5050	1/380	NA	maturity-onset diabetes of the young type 10	P01308
DOID:0070226	0.000594059405940594	3/5050	1/380	NA	progressive familial intrahepatic cholestasis 1	Q96RI1
DOID:0080456	0.000396039603960396	2/5050	1/380	NA	early infantile epileptic encephalopathy 46	O15399
DOID:11294	0.000594059405940594	3/5050	1/380	NA	arteriovenous malformation	P60484
DOID:2920	0.000792079207920792	4/5050	1/380	NA	membranoproliferative glomerulonephritis	P05156
DOID:93	0.000396039603960396	2/5050	1/380	NA	language disorder	P49768
DOID:0111742	0.000198019801980198	1/5050	1/380	NA	cerebellar ataxia type 42	O43497
DOID:0080027	0.00356435643564356	18/5050	1/380	NA	spondyloepimetaphyseal dysplasia	P45452
DOID:0111632	0.000198019801980198	1/5050	1/380	NA	familial erythrocytosis 6	P68871
DOID:3277	0.000396039603960396	2/5050	1/380	NA	thymus cancer	P10721
DOID:854	0.00415841584158416	21/5050	1/380	NA	collagen disease	P02768
DOID:368	0.000396039603960396	2/5050	1/380	NA	cerebrum cancer	P04637
DOID:0090026	0.000594059405940594	3/5050	1/380	NA	split hand-foot malformation 6	P21802
DOID:9779	0.00138613861386139	7/5050	1/380	NA	bowel dysfunction	P07949
DOID:161	0.00455445544554455	23/5050	1/380	NA	keratosis	P42336
DOID:0070227	0.000792079207920792	4/5050	1/380	NA	intrahepatic cholestasis of pregnancy	Q96RI1
DOID:0080081	0.000198019801980198	1/5050	1/380	NA	nonsyndromic congenital nail disorder 3	P51178
DOID:0050470	0.000198019801980198	1/5050	1/380	NA	Donohue syndrome	P06213
DOID:2282	0.000594059405940594	3/5050	1/380	NA	hidradenitis	P49768
DOID:0111689	0.00158415841584158	8/5050	1/380	NA	familial adult myoclonic epilepsy	P18089
DOID:13359	0.00415841584158416	21/5050	1/380	NA	Ehlers-Danlos syndrome	P02768
DOID:350	0.000198019801980198	1/5050	1/380	NA	mastocytosis	P10721
DOID:0060326	0.000198019801980198	1/5050	1/380	NA	myelomeningocele	P35520
DOID:4948	0.000792079207920792	4/5050	1/380	NA	gallbladder carcinoma	P21860
DOID:0110116	0.000198019801980198	1/5050	1/380	NA	autoimmune lymphoproliferative syndrome type 2B	Q14790
DOID:0110108	0.000198019801980198	1/5050	1/380	NA	atrial heart septal defect 3	P13533
DOID:1725	0.000594059405940594	3/5050	1/380	NA	peritoneum cancer	P04637
DOID:0060004	0.00138613861386139	7/5050	1/380	NA	autoimmune disease of central nervous system	Q13133
DOID:1470	0.000792079207920792	4/5050	1/380	NA	major depressive disorder	P08172
DOID:0060121	0.00138613861386139	7/5050	1/380	NA	integumentary system benign neoplasm	P42336
DOID:2215	0.000198019801980198	1/5050	1/380	NA	factor VII deficiency	P08709
DOID:0060205	0.000396039603960396	2/5050	1/380	NA	amyotrophic lateral sclerosis type 14	P55072
DOID:0080683	0.00138613861386139	7/5050	1/380	NA	nonsyndromic congenital nail disorder	P51178
DOID:1387	0.00138613861386139	7/5050	1/380	NA	hypolipoproteinemia	O95477
DOID:0060039	0.000396039603960396	2/5050	1/380	NA	autoimmune disease of skin and connective tissue	Q9Y2R2
DOID:533	0.000396039603960396	2/5050	1/380	NA	thymus gland disease	P10721
DOID:12700	0.000198019801980198	1/5050	1/380	NA	hyperprolactinemia	P16471
DOID:1852	0.00099009900990099	5/5050	1/380	NA	intrahepatic cholestasis	Q96RI1
DOID:3605	0.00158415841584158	8/5050	1/380	NA	ovarian cystadenocarcinoma	P15056
DOID:0111545	0.000198019801980198	1/5050	1/380	NA	familial male-limited precocious puberty	P22888
DOID:0111352	0.000198019801980198	1/5050	1/380	NA	D-2-hydroxyglutaric aciduria 2	P48735
DOID:10003	0.00673267326732673	34/5050	1/380	NA	sensorineural hearing loss	P07949
DOID:0070283	0.000198019801980198	1/5050	1/380	NA	primary autosomal recessive microcephaly 13	Q02224
DOID:5746	0.00158415841584158	8/5050	1/380	NA	ovarian serous cystadenocarcinoma	P15056
DOID:0050566	0.00138613861386139	7/5050	1/380	NA	X-linked nonsyndromic deafness	P60891
DOID:0080222	0.00099009900990099	5/5050	1/380	NA	pseudohypoparathyroidism type IB	Q5JWF2
DOID:13250	0.00237623762376238	12/5050	1/380	NA	diarrhea	P25092
DOID:0111704	0.000198019801980198	1/5050	1/380	NA	chromosome 2q37 deletion syndrome	P56524
DOID:0060585	0.000198019801980198	1/5050	1/380	NA	Noonan syndrome 7	P15056
DOID:0110434	0.000396039603960396	2/5050	1/380	NA	dilated cardiomyopathy 1Z	P63316
DOID:0111582	0.000396039603960396	2/5050	1/380	NA	hereditary arterial and articular multiple calcification syndrome	P21589
DOID:0050745	0.000198019801980198	1/5050	1/380	NA	diffuse large B-cell lymphoma	P08581
DOID:0111297	0.000594059405940594	3/5050	1/380	NA	familial febrile seizures	P18507
DOID:0080548	0.000198019801980198	1/5050	1/380	NA	Noonan syndrome with multiple lentigines 1	Q06124
DOID:0111292	0.000198019801980198	1/5050	1/380	NA	idiopathic generalized epilepsy 10	O14764
DOID:0050575	0.000396039603960396	2/5050	1/380	NA	D-2-hydroxyglutaric aciduria	P48735
DOID:0080078	0.000198019801980198	1/5050	1/380	NA	hypophosphatemic nephrolithiasis/osteoporosis 2	O14745
DOID:0050464	0.000396039603960396	2/5050	1/380	NA	Farber lipogranulomatosis	Q13510
DOID:0060643	0.000396039603960396	2/5050	1/380	NA	primary sclerosing cholangitis	P13569
DOID:2121	0.00475247524752475	24/5050	1/380	NA	ectodermal dysplasia	P01116
DOID:0070016	0.000198019801980198	1/5050	1/380	NA	autosomal dominant dyskeratosis congenita 2	O14746
DOID:0110453	0.000198019801980198	1/5050	1/380	NA	dilated cardiomyopathy 1EE	P13533
DOID:2339	0.000792079207920792	4/5050	1/380	NA	Crouzon syndrome	P21802
DOID:3755	0.000198019801980198	1/5050	1/380	NA	antithrombin III deficiency	P01008
DOID:0060887	0.000198019801980198	1/5050	1/380	NA	ossification of the posterior longitudinal ligament of spine	P22413
DOID:0080011	0.00336633663366337	17/5050	1/380	NA	bone resorption disease	P03372
DOID:1664	0.000198019801980198	1/5050	1/380	NA	pineoblastoma	Q9UPY3
DOID:0070197	0.000198019801980198	1/5050	1/380	NA	distal myopathy 1	P12883
DOID:0110539	0.000198019801980198	1/5050	1/380	NA	autosomal recessive nonsyndromic deafness 97	P08581
DOID:9955	0.00118811881188119	6/5050	1/380	NA	hypoplastic left heart syndrome	O96017
DOID:13198	0.000198019801980198	1/5050	1/380	NA	endemic goiter	Q9UPY3
DOID:0111943	0.000198019801980198	1/5050	1/380	NA	immunodeficiency 48	P43403
DOID:0050968	0.000198019801980198	1/5050	1/380	NA	autosomal dominant cerebellar ataxia deafness and narcolepsy	P26358
DOID:0060823	0.000396039603960396	2/5050	1/380	NA	syndromic X-linked intellectual disability 94	P42263
DOID:0111728	0.000594059405940594	3/5050	1/380	NA	familial episodic pain syndrome	O75762
DOID:0111268	0.000198019801980198	1/5050	1/380	NA	autosomal recessive hyaline body myopathy	P12883
DOID:4844	0.000594059405940594	3/5050	1/380	NA	benign ependymoma	P04637
DOID:0080636	0.00237623762376238	12/5050	1/380	NA	syndromic microphthalmia	P10826
DOID:0110910	0.000198019801980198	1/5050	1/380	NA	leukocyte adhesion deficiency 1	P05107
DOID:0070003	0.000198019801980198	1/5050	1/380	NA	blastoma	Q9UPY3
DOID:2797	0.000396039603960396	2/5050	1/380	NA	idiopathic interstitial pneumonia	O14746
DOID:12241	0.000198019801980198	1/5050	1/380	NA	beta thalassemia	P68871
DOID:0111090	0.000198019801980198	1/5050	1/380	NA	Fanconi anemia complementation group R	Q06609
DOID:0090109	0.000396039603960396	2/5050	1/380	NA	autosomal dominant hypocalcemia	P41180
DOID:0090090	0.000198019801980198	1/5050	1/380	NA	hypogonadotropic hypogonadism 19 with or without anosmia	Q16828
DOID:0050657	0.000594059405940594	3/5050	1/380	NA	Bannayan-Riley-Ruvalcaba syndrome	P60484
DOID:3132	0.000396039603960396	2/5050	1/380	NA	porphyria cutanea tarda	P06132
DOID:0060334	0.00099009900990099	5/5050	1/380	NA	transient neonatal diabetes mellitus	Q09428
DOID:674	0.00554455445544554	28/5050	1/380	NA	cleft palate	P16234
DOID:0111988	0.000198019801980198	1/5050	1/380	NA	immunodeficiency 12	Q9UDY8
DOID:0112010	0.000792079207920792	4/5050	1/380	NA	pituitary adenoma 3	Q5JWF2
DOID:12987	0.00178217821782178	9/5050	1/380	NA	agranulocytosis	P05107
DOID:3213	0.00118811881188119	6/5050	1/380	NA	demyelinating disease	Q13133
DOID:0110859	0.000396039603960396	2/5050	1/380	NA	polycystic kidney disease 2	Q13563
DOID:0111527	0.000396039603960396	2/5050	1/380	NA	spinal muscular atrophy with progressive myoclonic epilepsy	Q13510
DOID:0050465	0.000594059405940594	3/5050	1/380	NA	Muir-Torre syndrome	P43246
DOID:0050460	0.000198019801980198	1/5050	1/380	NA	Wolf-Hirschhorn syndrome	O96028
DOID:0111039	0.000198019801980198	1/5050	1/380	NA	hypermethioninemia with deficiency of S-adenosylhomocysteine hydrolase	P23526
DOID:0080462	0.000198019801980198	1/5050	1/380	NA	early infantile epileptic encephalopathy 7	O43526
DOID:8534	0.00138613861386139	7/5050	1/380	NA	gastroesophageal reflux disease	Q09428
DOID:234	0.000792079207920792	4/5050	1/380	NA	colon adenocarcinoma	P43246
DOID:0060560	0.000198019801980198	1/5050	1/380	NA	lethal congenital contracture syndrome 2	P21860
DOID:1388	0.000396039603960396	2/5050	1/380	NA	Tangier disease	O95477
DOID:0080431	0.000198019801980198	1/5050	1/380	NA	early infantile epileptic encephalopathy 19	P14867
DOID:0111732	0.000198019801980198	1/5050	1/380	NA	Eiken syndrome	Q03431
DOID:11714	0.000396039603960396	2/5050	1/380	NA	gestational diabetes	P35557
DOID:7004	0.000396039603960396	2/5050	1/380	NA	ACTH-secreting pituitary adenoma	P04899
DOID:0060682	0.000396039603960396	2/5050	1/380	NA	autosomal dominant nocturnal frontal lobe epilepsy 1	P43681
DOID:0111412	0.000594059405940594	3/5050	1/380	NA	exudative vitreoretinopathy 1	Q9ULV1
DOID:0050978	0.000396039603960396	2/5050	1/380	NA	spinocerebellar ataxia type 29	Q14643
DOID:0060707	0.000198019801980198	1/5050	1/380	NA	lymphoproliferative syndrome 1	Q08881
DOID:0070162	0.00099009900990099	5/5050	1/380	NA	hereditary sensory and autonomic neuropathy type 1	O15269
DOID:0050881	0.000792079207920792	4/5050	1/380	NA	inclusion body myopathy with Paget disease of bone and frontotemporal dementia	P55072
DOID:0050835	0.00118811881188119	6/5050	1/380	NA	generalized dystonia	P04062
DOID:0090106	0.000594059405940594	3/5050	1/380	NA	Bh4-deficient hyperphenylalaninemia A	P00439
DOID:0050539	0.00712871287128713	36/5050	1/380	NA	Charcot-Marie-Tooth disease type 2	P55072
DOID:5425	0.000198019801980198	1/5050	1/380	NA	ovarian hyperstimulation syndrome	P23945
DOID:2738	0.00099009900990099	5/5050	1/380	NA	pseudoxanthoma elasticum	Q92887
DOID:2211	0.000396039603960396	2/5050	1/380	NA	factor XIII deficiency	P00488
DOID:0070028	0.000198019801980198	1/5050	1/380	NA	APP-related cerebral amyloid angiopathy	P05067
DOID:13938	0.000198019801980198	1/5050	1/380	NA	amenorrhea	P23945
DOID:14323	0.00138613861386139	7/5050	1/380	NA	Marfan syndrome	P51787
DOID:0060693	0.000396039603960396	2/5050	1/380	NA	Brunner Syndrome	P21397
DOID:12259	0.000396039603960396	2/5050	1/380	NA	hemophilia B	P00740
DOID:13372	0.000198019801980198	1/5050	1/380	NA	alpha 1-antitrypsin deficiency	P01009
DOID:0110040	0.000396039603960396	2/5050	1/380	NA	Alzheimer's disease 4	P49768
DOID:0111198	0.00356435643564356	18/5050	1/380	NA	autosomal dominant distal hereditary motor neuronopathy	Q9GZV3
DOID:0110661	0.000198019801980198	1/5050	1/380	NA	congenital myasthenic syndrome 20	Q9GZV3
DOID:1858	0.000792079207920792	4/5050	1/380	NA	McCune Albright syndrome	Q5JWF2
DOID:0050669	0.00138613861386139	7/5050	1/380	NA	spastic cerebral palsy	Q99259
DOID:0111065	0.000198019801980198	1/5050	1/380	NA	distal spinal muscular atrophy 2	Q99720
DOID:3713	0.00158415841584158	8/5050	1/380	NA	ovary adenocarcinoma	P15056
DOID:0060889	0.000594059405940594	3/5050	1/380	NA	prune belly syndrome	P20309
DOID:0080718	0.000396039603960396	2/5050	1/380	NA	GNE myopathy	Q9Y223
DOID:0060863	0.000594059405940594	3/5050	1/380	NA	patterned macular dystrophy	Q16644
DOID:5379	0.000198019801980198	1/5050	1/380	NA	hemoglobin E disease	P68871
DOID:0090015	0.000198019801980198	1/5050	1/380	NA	Cenani-Lenz syndactyly syndrome	O75096
DOID:0080205	0.00118811881188119	6/5050	1/380	NA	CAKUT	Q86WJ1
DOID:397	0.00138613861386139	7/5050	1/380	NA	restrictive cardiomyopathy	P12883
DOID:14261	0.000198019801980198	1/5050	1/380	NA	fragile X syndrome	Q06787
DOID:0050811	0.00158415841584158	8/5050	1/380	NA	congenital adrenal hyperplasia	P05093
DOID:0110632	0.000198019801980198	1/5050	1/380	NA	megaconial type congenital muscular dystrophy	Q9Y259
DOID:14731	0.000396039603960396	2/5050	1/380	NA	Weaver syndrome	Q15910
DOID:0110451	0.000198019801980198	1/5050	1/380	NA	dilated cardiomyopathy 1O	O60706
DOID:0060731	0.00118811881188119	6/5050	1/380	NA	congenital central hypoventilation syndrome	P07949
DOID:12308	0.000198019801980198	1/5050	1/380	NA	Dubin-Johnson syndrome	Q92887
DOID:9370	0.00138613861386139	7/5050	1/380	NA	exophthalmos	P11532
DOID:7997	0.000198019801980198	1/5050	1/380	NA	thyrotoxicosis	P16473
DOID:0111341	0.000198019801980198	1/5050	1/380	NA	primary failure of tooth eruption	Q03431
DOID:5082	0.000792079207920792	4/5050	1/380	NA	liver cirrhosis	O14746
DOID:0050777	0.00910891089108911	46/5050	1/380	NA	Joubert syndrome	O43924
DOID:614	0.00118811881188119	6/5050	1/380	NA	lymphopenia	P12883
DOID:0110741	0.000198019801980198	1/5050	1/380	NA	type 1 diabetes mellitus 2	P01308
DOID:0111729	0.000198019801980198	1/5050	1/380	NA	familial episodic pain syndrome 1	O75762
DOID:0111081	0.000198019801980198	1/5050	1/380	NA	Fanconi anemia complementation group T	Q9NPD8
DOID:10933	0.00138613861386139	7/5050	1/380	NA	obsessive-compulsive disorder	P31645
DOID:2752	0.000198019801980198	1/5050	1/380	NA	glycogen storage disease II	P10253
DOID:0060365	0.000198019801980198	1/5050	1/380	NA	mandibulofacial dysostosis with alopecia	P25101
DOID:0090025	0.000594059405940594	3/5050	1/380	NA	split hand-foot malformation 3	P21802
DOID:0050573	0.000792079207920792	4/5050	1/380	NA	2-hydroxyglutaric aciduria	P48735
DOID:1657	0.00613861386138614	31/5050	1/380	NA	ventricular septal defect	Q07890
DOID:4624	0.000198019801980198	1/5050	1/380	NA	Ollier disease	Q03431
DOID:0110359	0.000198019801980198	1/5050	1/380	NA	retinitis pigmentosa 67	P51955
DOID:0070014	0.00099009900990099	5/5050	1/380	NA	autosomal dominant dyskeratosis congenita 1	O14746
DOID:5230	0.000198019801980198	1/5050	1/380	NA	hepatoerythropoietic porphyria	P06132
DOID:7736	0.000792079207920792	4/5050	1/380	NA	retinal telangiectasia	Q9ULV1
DOID:0050328	0.00257425742574257	13/5050	1/380	NA	congenital hypothyroidism	P16473
DOID:0060700	0.000198019801980198	1/5050	1/380	NA	familial hypocalciuric hypercalcemia 1	P41180
DOID:0111037	0.000396039603960396	2/5050	1/380	NA	glycine N-methyltransferase deficiency	Q14749
DOID:10485	0.00217821782178218	11/5050	1/380	NA	esophageal atresia	P43403
DOID:0090083	0.000198019801980198	1/5050	1/380	NA	hypogonadotropic hypogonadism 2 with or without anosmia	P11362
DOID:4769	0.000198019801980198	1/5050	1/380	NA	pleuropulmonary blastoma	Q9UPY3
DOID:0050439	0.00435643564356436	22/5050	1/380	NA	Usher syndrome	Q02846
DOID:0050848	0.000198019801980198	1/5050	1/380	NA	obstructive sleep apnea	P21802
DOID:6032	0.000198019801980198	1/5050	1/380	NA	juvenile type testicular granulosa cell tumor	Q9UPY3
DOID:0060251	0.000396039603960396	2/5050	1/380	NA	sclerosteosis	O75096
DOID:3981	0.000198019801980198	1/5050	1/380	NA	pantothenate kinase-associated neurodegeneration	Q9BZ23
DOID:14228	0.000396039603960396	2/5050	1/380	NA	oligospermia	P13569
DOID:0050965	0.000396039603960396	2/5050	1/380	NA	spinocerebellar ataxia type 15	Q14643
DOID:11199	0.00118811881188119	6/5050	1/380	NA	hypoparathyroidism	P41180
DOID:12028	0.000396039603960396	2/5050	1/380	NA	Conn's syndrome	O95180
DOID:14118	0.000198019801980198	1/5050	1/380	NA	familial lipoprotein lipase deficiency	P06858
DOID:0060591	0.000198019801980198	1/5050	1/380	NA	WHIM syndrome	P61073
DOID:3121	0.000792079207920792	4/5050	1/380	NA	gallbladder cancer	P21860
DOID:0111952	0.000198019801980198	1/5050	1/380	NA	immunodeficiency 57	Q13546
DOID:0050032	0.00237623762376238	12/5050	1/380	NA	mineral metabolism disease	P41180
DOID:8354	0.000396039603960396	2/5050	1/380	NA	complement component 3 deficiency	P01024
DOID:0110319	0.000396039603960396	2/5050	1/380	NA	hypertrophic cardiomyopathy 13	P63316
DOID:7166	0.000198019801980198	1/5050	1/380	NA	thyroiditis	P60484
DOID:0070155	0.000594059405940594	3/5050	1/380	NA	hereditary sensory and autonomic neuropathy type 2A	Q9H4A3
DOID:0110035	0.000198019801980198	1/5050	1/380	NA	Alzheimer's disease 2	P02649
DOID:2280	0.000594059405940594	3/5050	1/380	NA	hidradenitis suppurativa	P49768
DOID:0060875	0.000396039603960396	2/5050	1/380	NA	isolated growth hormone deficiency type III	Q06187
DOID:1426	0.00356435643564356	18/5050	1/380	NA	ureteral disease	P35498
DOID:0060587	0.000198019801980198	1/5050	1/380	NA	Noonan syndrome 9	Q07890
DOID:0080050	0.000396039603960396	2/5050	1/380	NA	acromesomelic dysplasia Maroteaux type	P20594
DOID:13832	0.00118811881188119	6/5050	1/380	NA	patent ductus arteriosus	Q06124
DOID:0080419	0.000198019801980198	1/5050	1/380	NA	early infantile epileptic encephalopathy 50	P27708
DOID:8893	0.00217821782178218	11/5050	1/380	NA	psoriasis	P21817
DOID:175	0.000396039603960396	2/5050	1/380	NA	vascular cancer	P01116
DOID:0050834	0.00138613861386139	7/5050	1/380	NA	CHARGE syndrome	P19438
DOID:0050440	0.00158415841584158	8/5050	1/380	NA	familial partial lipodystrophy	P37231
DOID:0050430	0.000198019801980198	1/5050	1/380	NA	multiple endocrine neoplasia type 2A	P07949
DOID:0080461	0.000198019801980198	1/5050	1/380	NA	early infantile epileptic encephalopathy 26	Q14721
DOID:0110497	0.000198019801980198	1/5050	1/380	NA	autosomal recessive nonsyndromic deafness 39	P14210
DOID:4183	0.000792079207920792	4/5050	1/380	NA	pseudopseudohypoparathyroidism	Q5JWF2
DOID:0110026	0.000396039603960396	2/5050	1/380	NA	age related macular degeneration 14	P00751
DOID:10969	0.00158415841584158	8/5050	1/380	NA	hemiplegia	P04062
DOID:799	0.000396039603960396	2/5050	1/380	NA	varicose veins	P11362
DOID:0050489	0.000198019801980198	1/5050	1/380	NA	multinodular goiter	Q9UPY3
DOID:0050820	0.000594059405940594	3/5050	1/380	NA	atrioventricular block	Q9Y3Q4
DOID:0110220	0.000198019801980198	1/5050	1/380	NA	Brugada syndrome 3	Q13936
DOID:0110014	0.000792079207920792	4/5050	1/380	NA	age related macular degeneration 1	P02649
DOID:0050424	0.00138613861386139	7/5050	1/380	NA	familial adenomatous polyposis	P04637
DOID:0110734	0.00158415841584158	8/5050	1/380	NA	neurodegeneration with brain iron accumulation	Q9BZ23
DOID:0070126	0.000198019801980198	1/5050	1/380	NA	congenital nongoitrous hypothyroidism 1	P16473
DOID:6612	0.000594059405940594	3/5050	1/380	NA	leukocyte adhesion deficiency	P05107
DOID:0111739	0.000198019801980198	1/5050	1/380	NA	X-linked deafness 1	P60891
DOID:0111417	0.00099009900990099	5/5050	1/380	NA	familial chylomicronemia syndrome	P06858
DOID:5976	0.000198019801980198	1/5050	1/380	NA	occlusion precerebral artery	P01130
DOID:6000	0.00217821782178218	11/5050	1/380	NA	congestive heart failure	Q09428
DOID:0050647	0.000198019801980198	1/5050	1/380	NA	Arts syndrome	P60891
DOID:0110892	0.000594059405940594	3/5050	1/380	NA	inflammatory bowel disease 1	Q04759
DOID:0080453	0.000198019801980198	1/5050	1/380	NA	early infantile epileptic encephalopathy 25	Q86YT5
DOID:0110021	0.000198019801980198	1/5050	1/380	NA	age related macular degeneration 9	P01024
[truncated: 264 more columns]
