# Supplementary material for: Known allosteric proteins have central roles in genetic disease
Source: PLoS Comput Biol. 2022 Feb 9;18(2):e1009806. doi: 10.1371/journal.pcbi.1009806 (PMC10138267; doi:10.1371/journal.pcbi.1009806)
Supplement: S2 Table — (XLSX) [file pcbi.1009806.s013.xlsx]

## Sheet: Table S2. Mol.Func. Ontology
GO_Term	Pop_freq	Pop_frac	Allo_frac	P (uncorrected)	Description	Contributing_proteins
GO:0036094	0.208307242746817	998/4791	172/380	3.27404332158915e-29	small molecule binding	O00418	O00429	O00763	O14965	O15269	O43353	O60674	O60706	O75643	O75874	O95477	O96017	P00367	P00374	P00519	P00533	P01111	P01112	P01116	P02753	P02768	P04049	P04626	P04629	P04637	P04899	P05093	P05129	P06213	P06239	P06737	P07437	P07949	P08069	P08183	P08581	P09467	P09874	P10276	P10644	P10721	P11142	P11217	P11362
GO:0038023	0.0862032978501357	413/4791	101/380	7.27886269501949e-28	signaling receptor activity	O14764	O15399	O60706	O75899	O95136	O95477	P00533	P00734	P02708	P03372	P04626	P04629	P05106	P05107	P06213	P07949	P08069	P08172	P08575	P08581	P10276	P10721	P10826	P10912	P11362	P11473	P14867	P16234	P16471	P16473	P17787	P18089	P18505	P18507	P19235	P19438	P20309	P20594	P21554	P21802	P21860	P21917	P22888	P23415
GO:0060089	0.0862032978501357	413/4791	101/380	7.27886269501949e-28	molecular transducer activity	O14764	O15399	O60706	O75899	O95136	O95477	P00533	P00734	P02708	P03372	P04626	P04629	P05106	P05107	P06213	P07949	P08069	P08172	P08575	P08581	P10276	P10721	P10826	P10912	P11362	P11473	P14867	P16234	P16471	P16473	P17787	P18089	P18505	P18507	P19235	P19438	P20309	P20594	P21554	P21802	P21860	P21917	P22888	P23415
GO:0043168	0.221874347735337	1063/4791	173/380	3.63779377312284e-26	anion binding	O00418	O00429	O00763	O14965	O15269	O43353	O60674	O60706	O75643	O95477	O96017	P00367	P00374	P00519	P00533	P00734	P00742	P01008	P01111	P01112	P01116	P02649	P02751	P02768	P03951	P04049	P04626	P04629	P04637	P04899	P05067	P05129	P05546	P06213	P06239	P06737	P06858	P07437	P07949	P08069	P08183	P08575	P08581	P09467
GO:0004888	0.0688791484032561	330/4791	86/380	1.36025292014436e-25	transmembrane signaling receptor activity	O14764	O15399	O60706	O75899	O95136	O95477	P00533	P02708	P04626	P04629	P05107	P06213	P07949	P08069	P08172	P08575	P08581	P10721	P10912	P11362	P14867	P16234	P16471	P16473	P17787	P18089	P18505	P18507	P19235	P19438	P20309	P21554	P21802	P21860	P21917	P22888	P23415	P23945	P25101	P28472	P29320	P29371	P30556	P30968
GO:0043167	0.418493007722814	2005/4791	252/380	1.11043112331202e-23	ion binding	O00418	O00429	O00743	O00763	O14746	O14965	O15269	O15297	O43353	O60674	O60706	O75096	O75643	O75874	O95180	O95453	O95477	O96017	O96028	P00367	P00374	P00439	P00488	P00519	P00533	P00734	P00740	P00742	P01008	P01111	P01112	P01116	P01130	P02649	P02708	P02751	P02768	P02787	P03372	P03951	P04049	P04626	P04629	P04637
GO:0042802	0.160091838864538	767/4791	136/380	4.25547130789326e-23	identical protein binding	O00429	O00763	O14746	O43353	O60674	O75096	O75643	O75762	O75874	O96017	P00367	P00533	P01008	P01009	P01116	P01130	P01308	P01375	P02649	P02730	P02751	P02766	P02768	P03372	P03951	P04049	P04275	P04626	P04629	P04637	P05067	P05106	P06213	P06239	P06737	P06858	P08069	P08514	P08581	P09467	P09874	P10636	P10721	P10912
GO:1901265	0.174285117929451	835/4791	138/380	2.11057357147738e-20	nucleoside phosphate binding	O00418	O00429	O00763	O14965	O43353	O60674	O60706	O75643	O75874	O95477	O96017	P00367	P00374	P00519	P00533	P01111	P01112	P01116	P04049	P04626	P04629	P04637	P04899	P05129	P06213	P06239	P06737	P07437	P07949	P08069	P08183	P08581	P09467	P09874	P10644	P10721	P11142	P11217	P11362	P11387	P12268	P12883	P13533	P13569
GO:0000166	0.174285117929451	835/4791	138/380	2.11057357147738e-20	nucleotide binding	O00418	O00429	O00763	O14965	O43353	O60674	O60706	O75643	O75874	O95477	O96017	P00367	P00374	P00519	P00533	P01111	P01112	P01116	P04049	P04626	P04629	P04637	P04899	P05129	P06213	P06239	P06737	P07437	P07949	P08069	P08183	P08581	P09467	P09874	P10644	P10721	P11142	P11217	P11362	P11387	P12268	P12883	P13533	P13569
GO:0016773	0.0567731162596535	272/4791	68/380	4.76344906164775e-19	phosphotransferase activity, alcohol group as acceptor	O00418	O14965	O15297	O43353	O60674	O96017	P00519	P00533	P04049	P04626	P04629	P05129	P06213	P06239	P07949	P08069	P08581	P10721	P11362	P11387	P14618	P15056	P16234	P17612	P19367	P20594	P21802	P21860	P23458	P25092	P27708	P29320	P29597	P30613	P31749	P31751	P33981	P35557	P36507	P36888	P42336	P42345	P43403	P45983
GO:0098960	0.00814026299311208	39/4791	25/380	7.71123676481845e-19	postsynaptic neurotransmitter receptor activity	O14764	O15399	P02708	P08172	P14867	P17787	P18505	P18507	P20309	P21917	P23415	P28472	P32297	P35462	P36544	P41594	P42261	P42263	P43681	P47869	P48167	Q05586	Q12879	Q13224	Q13255
GO:0017076	0.154247547484867	739/4791	122/380	1.18936671299396e-17	purine nucleotide binding	O00418	O00429	O00763	O14965	O43353	O60674	O60706	O75643	O95477	O96017	P00367	P00519	P00533	P01111	P01112	P01116	P04049	P04626	P04629	P04637	P04899	P05129	P06213	P06239	P06737	P07437	P07949	P08069	P08183	P08581	P09467	P10644	P10721	P11142	P11362	P11387	P12883	P13533	P13569	P14618	P15056	P16234	P17612	P19367
GO:0030594	0.00960133583802964	46/4791	26/380	1.3685879698487e-17	neurotransmitter receptor activity	O14764	O15399	P02708	P08172	P14867	P17787	P18505	P18507	P20309	P21917	P23415	P28472	P32297	P35462	P36544	P41594	P42261	P42263	P43681	P46098	P47869	P48167	Q05586	Q12879	Q13224	Q13255
GO:0032553	0.15466499686913	741/4791	122/380	1.49749842624809e-17	ribonucleotide binding	O00418	O00429	O00763	O14965	O43353	O60674	O60706	O75643	O95477	O96017	P00367	P00519	P00533	P01111	P01112	P01116	P04049	P04626	P04629	P04637	P04899	P05129	P06213	P06239	P06737	P07437	P07949	P08069	P08183	P08581	P09467	P10644	P10721	P11142	P11362	P11387	P12883	P13533	P13569	P14618	P15056	P16234	P17612	P19367
GO:0032555	0.15278647463995	732/4791	121/380	1.55312008931745e-17	purine ribonucleotide binding	O00418	O00429	O00763	O14965	O43353	O60674	O60706	O75643	O95477	O96017	P00367	P00519	P00533	P01111	P01112	P01116	P04049	P04626	P04629	P04637	P04899	P05129	P06213	P06239	P06737	P07437	P07949	P08069	P08183	P08581	P09467	P10644	P10721	P11142	P11362	P11387	P12883	P13533	P13569	P14618	P15056	P16234	P17612	P19367
GO:0004672	0.0488415779586725	234/4791	60/380	2.09728301073411e-17	protein kinase activity	O00418	O14965	O15297	O43353	O60674	O96017	P00519	P00533	P04049	P04626	P04629	P05129	P06213	P06239	P07949	P08069	P08581	P10721	P11362	P11387	P15056	P16234	P17612	P20594	P21802	P21860	P23458	P25092	P27708	P29320	P29597	P31749	P31751	P33981	P36507	P36888	P42336	P42345	P43403	P45983	P49336	P51955	P78527	Q02750
GO:0022834	0.0150281778334377	72/4791	32/380	2.6028888668096e-17	ligand-gated channel activity	O14764	O15399	O60706	O75762	P02708	P13569	P14867	P17787	P18505	P18507	P21817	P23415	P28472	P32297	P36544	P42261	P42263	P43681	P46098	P47869	P48167	P63252	Q05586	Q09428	Q12809	Q12879	Q13224	Q13563	Q14643	Q15413	Q92736	Q9Y3Q4
GO:0015276	0.0150281778334377	72/4791	32/380	2.6028888668096e-17	ligand-gated ion channel activity	O14764	O15399	O60706	O75762	P02708	P13569	P14867	P17787	P18505	P18507	P21817	P23415	P28472	P32297	P36544	P42261	P42263	P43681	P46098	P47869	P48167	P63252	Q05586	Q09428	Q12809	Q12879	Q13224	Q13563	Q14643	Q15413	Q92736	Q9Y3Q4
GO:0097367	0.180755583385515	866/4791	134/380	4.71869784018545e-17	carbohydrate derivative binding	O00418	O00429	O00763	O14965	O43353	O60674	O60706	O75643	O95477	O96017	P00367	P00519	P00533	P00734	P01008	P01111	P01112	P01116	P02649	P02751	P03951	P04049	P04626	P04629	P04637	P04899	P05067	P05129	P05546	P06213	P06239	P06737	P06858	P07437	P07949	P08069	P08183	P08575	P08581	P09467	P10644	P10721	P11142	P11362
GO:0016301	0.0630348570235859	302/4791	69/380	4.81401154990464e-17	kinase activity	O00418	O14965	O15297	O43353	O60674	O96017	P00519	P00533	P04049	P04626	P04629	P05129	P06213	P06239	P07949	P08069	P08581	P10721	P11362	P11387	P14618	P15056	P16234	P17612	P19367	P20594	P21802	P21860	P23458	P25092	P27708	P29320	P29597	P30613	P31749	P31751	P33981	P35557	P36507	P36888	P42336	P42345	P43403	P45983
GO:0022836	0.0344395742016281	165/4791	48/380	2.08845148558702e-16	gated channel activity	O14764	O15399	O43497	O43526	O60706	O75762	O95180	P02708	P13569	P14867	P17787	P18505	P18507	P21554	P21817	P23415	P28472	P32297	P35498	P36544	P42261	P42263	P43681	P46098	P47869	P48167	P51787	P51800	P63252	Q00975	Q05586	Q09428	Q12809	Q12879	Q13224	Q13563	Q13698	Q13936	Q14643	Q14721	Q15413	Q6UVM3	Q8IU99	Q92736
GO:0035639	0.147568357336673	707/4791	115/380	5.171739565278e-16	purine ribonucleoside triphosphate binding	O00418	O00429	O00763	O14965	O43353	O60674	O60706	O75643	O95477	O96017	P00367	P00519	P00533	P01111	P01112	P01116	P04049	P04626	P04629	P04637	P04899	P05129	P06213	P06239	P06737	P07437	P07949	P08069	P08183	P08581	P10721	P11142	P11362	P11387	P12883	P13533	P13569	P14618	P15056	P16234	P17612	P19367	P20594	P21802
GO:0030554	0.134209977040284	643/4791	108/380	5.51063430927634e-16	adenyl nucleotide binding	O00418	O00763	O14965	O43353	O60674	O60706	O75643	O95477	O96017	P00367	P00519	P00533	P04049	P04626	P04629	P04637	P05129	P06213	P06239	P06737	P07949	P08069	P08183	P08581	P09467	P10644	P10721	P11142	P11362	P11387	P12883	P13533	P13569	P14618	P15056	P16234	P17612	P19367	P20594	P21802	P21817	P21860	P22413	P23458
GO:0032559	0.132957628887497	637/4791	107/380	7.92684166607161e-16	adenyl ribonucleotide binding	O00418	O00763	O14965	O43353	O60674	O60706	O75643	O95477	O96017	P00367	P00519	P00533	P04049	P04626	P04629	P04637	P05129	P06213	P06239	P06737	P07949	P08069	P08183	P08581	P09467	P10644	P10721	P11142	P11362	P11387	P12883	P13533	P13569	P14618	P15056	P16234	P17612	P19367	P20594	P21802	P21817	P21860	P22413	P23458
GO:0005216	0.0415362137340847	199/4791	52/380	1.58374530935023e-15	ion channel activity	O14764	O15399	O43497	O43526	O60706	O75762	O95180	P02708	P13569	P14867	P17787	P18505	P18507	P21554	P21817	P23415	P28472	P32297	P35498	P36544	P42261	P42263	P43681	P46098	P47869	P48167	P49768	P51787	P51800	P63252	Q00975	Q05586	Q09428	Q12809	Q12879	Q13224	Q13507	Q13563	Q13698	Q13936	Q14643	Q14721	Q15413	Q6UVM3
GO:0140096	0.133166353579628	638/4791	106/380	2.55714398230028e-15	catalytic activity, acting on a protein	O00418	O00743	O14965	O15297	O43353	O60674	O96017	O96028	P00488	P00519	P00533	P00734	P00740	P00742	P00747	P00750	P00751	P03951	P04049	P04626	P04629	P05106	P05129	P05156	P06213	P06239	P07949	P08069	P08575	P08581	P08709	P09874	P10721	P11362	P11387	P12821	P13533	P14210	P15056	P16234	P17612	P18031	P20594	P21802
GO:0004713	0.0152369025255688	73/4791	30/380	3.7452623790464e-15	protein tyrosine kinase activity	O43353	O60674	P00519	P00533	P04626	P04629	P06213	P06239	P07949	P08069	P08581	P10721	P11362	P16234	P21802	P21860	P23458	P29320	P29597	P33981	P36507	P36888	P43403	Q02750	Q05655	Q06187	Q08881	Q15303	Q16620	Q16832
GO:0019899	0.163431433938635	783/4791	121/380	3.95687893798304e-15	enzyme binding	O00429	O14745	O14965	O14980	O15297	O43353	O43924	O60674	O75096	O95453	O95477	O95644	O96017	P00519	P00533	P00747	P01008	P01009	P01130	P01308	P01375	P02751	P03372	P04049	P04275	P04626	P04629	P04637	P05067	P05106	P05107	P06239	P07437	P08183	P08575	P08581	P09874	P10275	P10276	P10636	P10644	P10721	P10912	P11142
GO:0016772	0.0722187434773534	346/4791	71/380	6.93239119724361e-15	transferase activity, transferring phosphorus-containing groups	O00418	O14746	O14965	O15297	O43353	O60674	O96017	P00519	P00533	P04049	P04626	P04629	P05129	P06213	P06239	P07949	P08069	P08581	P10721	P11362	P11387	P13807	P14618	P15056	P16234	P17612	P19367	P20594	P21802	P21860	P23458	P25092	P27708	P29320	P29597	P30613	P31749	P31751	P33981	P35557	P36507	P36888	P42336	P42345
GO:0008144	0.00918388645376748	44/4791	23/380	1.08996872555461e-14	drug binding	O95644	P00374	P02768	P06737	P10276	P10826	P11712	P12821	P14867	P17787	P20309	P21554	P21917	P31645	P35462	P37231	P48167	P49327	P61073	Q01959	Q08499	Q99720	Q99835
GO:0022803	0.0459194322688374	220/4791	53/380	3.33324882793156e-14	passive transmembrane transporter activity	O14764	O15399	O43497	O43526	O60706	O75762	O95180	P02708	P13569	P14867	P17787	P18505	P18507	P21554	P21817	P23415	P28472	P32297	P35498	P36544	P42261	P42263	P43681	P46098	P47869	P48167	P49768	P51787	P51800	P63252	Q00975	Q05586	Q07812	Q09428	Q12809	Q12879	Q13224	Q13507	Q13563	Q13698	Q13936	Q14643	Q14721	Q15413
GO:0015267	0.0459194322688374	220/4791	53/380	3.33324882793156e-14	channel activity	O14764	O15399	O43497	O43526	O60706	O75762	O95180	P02708	P13569	P14867	P17787	P18505	P18507	P21554	P21817	P23415	P28472	P32297	P35498	P36544	P42261	P42263	P43681	P46098	P47869	P48167	P49768	P51787	P51800	P63252	Q00975	Q05586	Q07812	Q09428	Q12809	Q12879	Q13224	Q13507	Q13563	Q13698	Q13936	Q14643	Q14721	Q15413
GO:0004930	0.0256731371321227	123/4791	38/380	4.20242554308435e-14	G protein-coupled receptor activity	O75899	O95136	P08172	P16473	P18089	P20309	P21554	P21917	P22888	P23945	P25101	P29371	P30556	P30968	P32245	P35462	P37231	P41180	P41594	P41968	P43116	P48039	P49238	P49682	P51681	P61073	Q03431	Q13255	Q14831	Q15743	Q6PRD1	Q8WXD0	Q969F8	Q99720	Q99835	Q9H244	Q9NYV7	Q9ULV1
GO:0005524	0.129200584429138	619/4791	101/380	5.21660850566164e-14	ATP binding	O00418	O00763	O14965	O43353	O60674	O60706	O75643	O95477	O96017	P00367	P00519	P00533	P04049	P04626	P04629	P04637	P05129	P06213	P06239	P06737	P07949	P08069	P08183	P08581	P10721	P11142	P11362	P11387	P12883	P13533	P13569	P14618	P15056	P16234	P17612	P19367	P20594	P21802	P21817	P21860	P22413	P23458	P25092	P27708
GO:1904315	0.00667919014819453	32/4791	19/380	1.05769131186802e-13	transmitter-gated ion channel activity involved in regulation of postsynaptic membrane potential	O14764	O15399	P02708	P14867	P17787	P18505	P18507	P23415	P28472	P32297	P36544	P42261	P42263	P43681	P47869	P48167	Q05586	Q12879	Q13224
GO:0099529	0.00667919014819453	32/4791	19/380	1.05769131186802e-13	neurotransmitter receptor activity involved in regulation of postsynaptic membrane potential	O14764	O15399	P02708	P14867	P17787	P18505	P18507	P23415	P28472	P32297	P36544	P42261	P42263	P43681	P47869	P48167	Q05586	Q12879	Q13224
GO:0003824	0.3888541014402	1863/4791	215/380	2.71041611056266e-13	catalytic activity	O00418	O00429	O00743	O00763	O14746	O14965	O15269	O15297	O43353	O43924	O60674	O60706	O75643	O75874	O94925	O95453	O95477	O96017	O96028	P00367	P00374	P00439	P00488	P00519	P00533	P00734	P00740	P00742	P00747	P00750	P00751	P01111	P01112	P01116	P03951	P04049	P04062	P04626	P04629	P04899	P05093	P05106	P05129	P05156
GO:0022824	0.00772281360884993	37/4791	20/380	2.71837420802018e-13	transmitter-gated ion channel activity	O14764	O15399	P02708	P14867	P17787	P18505	P18507	P23415	P28472	P32297	P36544	P42261	P42263	P43681	P46098	P47869	P48167	Q05586	Q12879	Q13224
GO:0022835	0.00772281360884993	37/4791	20/380	2.71837420802018e-13	transmitter-gated channel activity	O14764	O15399	P02708	P14867	P17787	P18505	P18507	P23415	P28472	P32297	P36544	P42261	P42263	P43681	P46098	P47869	P48167	Q05586	Q12879	Q13224
GO:0005261	0.0331872260488416	159/4791	42/380	7.17488375425402e-13	cation channel activity	O15399	O43497	O43526	O60706	O75762	O95180	P02708	P17787	P21554	P21817	P32297	P35498	P36544	P42261	P42263	P43681	P46098	P49768	P51787	P63252	Q00975	Q05586	Q09428	Q12809	Q12879	Q13224	Q13507	Q13563	Q13698	Q13936	Q14643	Q14721	Q15413	Q6UVM3	Q8IU99	Q92736	Q93034	Q96D31	Q9H2S1	Q9P0X4	Q9Y3Q4	Q9Y698
GO:0005230	0.00814026299311208	39/4791	20/380	1.01470799178971e-12	extracellular ligand-gated ion channel activity	O14764	O15399	P02708	P14867	P17787	P18505	P18507	P23415	P28472	P32297	P36544	P42261	P42263	P43681	P46098	P47869	P48167	Q05586	Q12879	Q13224
GO:0043169	0.269463577541223	1291/4791	163/380	1.87847641152733e-12	cation binding	O00418	O00743	O00763	O14746	O15297	O60674	O75096	O75874	O95180	O95453	O95477	O96017	O96028	P00367	P00439	P00488	P00519	P00734	P00740	P00742	P01130	P02649	P02708	P02768	P02787	P03372	P04049	P04637	P04899	P05067	P05093	P05107	P05129	P05156	P06737	P06858	P07949	P08514	P08648	P08709	P09467	P09874	P09917	P10275
GO:0005262	0.0123147568357337	59/4791	24/380	3.09328033055302e-12	calcium channel activity	O15399	O43497	O75762	O95180	P21554	P21817	P36544	P49768	Q00975	Q05586	Q12879	Q13224	Q13507	Q13563	Q13698	Q13936	Q14643	Q15413	Q8IU99	Q92736	Q93034	Q96D31	Q9P0X4	Q9Y698
GO:0099094	0.0114798580672094	55/4791	23/380	4.45076386097797e-12	ligand-gated cation channel activity	O15399	O60706	O75762	P02708	P17787	P21817	P32297	P36544	P42261	P42263	P43681	P46098	P63252	Q05586	Q09428	Q12809	Q12879	Q13224	Q13563	Q14643	Q15413	Q92736	Q9Y3Q4
GO:0015318	0.0736798163222709	353/4791	66/380	7.29113260643398e-12	inorganic molecular entity transmembrane transporter activity	O14745	O14764	O15399	O43497	O43526	O60706	O75762	O95180	P02708	P02730	P02753	P13569	P14867	P17787	P18505	P18507	P19634	P21554	P21817	P23415	P23975	P28472	P31645	P32297	P35498	P36544	P42261	P42263	P43003	P43004	P43681	P46098	P47869	P48167	P49281	P49768	P51787	P51800	P63252	Q00975	Q01959	Q05586	Q09428	Q12809
GO:0005102	0.122103944896681	585/4791	91/380	2.4405619915054e-11	signaling receptor binding	O14745	O43353	O60674	O75096	O95136	O95477	P00519	P00533	P00734	P00747	P00750	P01024	P01138	P01308	P01375	P01584	P02649	P02751	P02766	P02787	P03372	P04062	P04275	P04626	P04629	P04637	P04899	P05067	P05106	P05107	P06213	P06239	P06858	P07437	P08069	P08575	P08648	P08709	P09874	P10275	P10276	P10826	P11142	P11215
GO:0043177	0.0219160926737633	105/4791	31/380	3.9535090173494e-11	organic acid binding	O00763	P00367	P00374	P02768	P06737	P10276	P11473	P16109	P22309	P23415	P27708	P29474	P31327	P34896	P37231	P37840	P41180	P43003	P48167	P49448	P52895	P68871	P69905	Q05586	Q13224	Q14749	Q14831	Q92736	Q96RI1	Q99259	Q9UM07
GO:0015075	0.0768106867042371	368/4791	66/380	5.14162594062995e-11	ion transmembrane transporter activity	O14745	O14764	O15399	O43497	O43526	O60706	O75762	O95180	P02708	P02730	P13569	P14867	P17787	P18505	P18507	P19634	P21554	P21817	P23415	P23975	P28472	P31645	P32297	P35498	P36544	P42261	P42263	P43003	P43004	P43681	P46098	P47869	P48167	P49281	P49768	P51787	P51800	P63252	Q00975	Q01959	Q05586	Q09428	Q12809	Q12879
GO:0019904	0.0565643915675224	271/4791	54/380	6.40552155950599e-11	protein domain specific binding	O00429	O14745	O14980	O43353	O60674	P00519	P00747	P01116	P01584	P02751	P04637	P05067	P06213	P06239	P07437	P10275	P10276	P10636	P10644	P10721	P11142	P11362	P11387	P13569	P17612	P21917	P21980	P35462	P36507	P37231	P42261	P42345	P42575	P42768	P49768	P55072	P60484	P78527	Q00987	Q06124	Q07812	Q07889	Q12809	Q13546
GO:0001653	0.00876643706950532	42/4791	19/380	6.45358601591706e-11	peptide receptor activity	P16473	P20594	P22888	P23945	P25092	P25101	P29371	P30556	P32245	P41968	P49238	P49682	P51681	P61073	Q02846	Q03431	Q8WXD0	Q969F8	Q99720
GO:0015085	0.0139845543727823	67/4791	24/380	7.66175245043942e-11	calcium ion transmembrane transporter activity	O15399	O43497	O75762	O95180	P21554	P21817	P36544	P49768	Q00975	Q05586	Q12879	Q13224	Q13507	Q13563	Q13698	Q13936	Q14643	Q15413	Q8IU99	Q92736	Q93034	Q96D31	Q9P0X4	Q9Y698
GO:0046873	0.0419536631183469	201/4791	44/380	1.92419200279245e-10	metal ion transmembrane transporter activity	O15399	O43497	O43526	O60706	O75762	O95180	P19634	P21554	P21817	P23975	P31645	P35498	P36544	P43003	P43004	P49281	P49768	P51787	P63252	Q00975	Q01959	Q05586	Q09428	Q12809	Q12879	Q13224	Q13507	Q13563	Q13698	Q13936	Q14643	Q14721	Q15413	Q6UVM3	Q86YT5	Q8IU99	Q92736	Q93034	Q96D31	Q9GZV3	Q9H2S1	Q9P0X4	Q9Y3Q4	Q9Y698
GO:0005215	0.100187852222918	480/4791	77/380	2.85460570993962e-10	transporter activity	O14745	O14764	O14980	O15399	O43497	O43526	O60706	O75762	O95180	O95477	P02649	P02708	P02730	P02753	P08069	P08183	P13569	P14867	P17787	P18505	P18507	P19634	P21554	P21817	P23415	P23975	P28472	P31645	P32297	P35498	P36544	P42261	P42263	P43003	P43004	P43681	P46098	P47869	P48167	P49281	P49768	P51787	P51800	P55851
GO:0044877	0.108536839908161	520/4791	81/380	3.94758419000062e-10	protein-containing complex binding	O00429	O14745	O95136	O95477	P00519	P00533	P01111	P01112	P01116	P01130	P01308	P01584	P02649	P02751	P02753	P02766	P04049	P04275	P04637	P04899	P05067	P05106	P05107	P06213	P06239	P06858	P07437	P08069	P08514	P08575	P08648	P10636	P10826	P11142	P11215	P12883	P13533	P13569	P13716	P14210	P14618	P16234	P16473	P17787
GO:0022857	0.0914214151534126	438/4791	72/380	3.98662369888864e-10	transmembrane transporter activity	O14745	O14764	O15399	O43497	O43526	O60706	O75762	O95180	O95477	P02708	P02730	P02753	P08183	P13569	P14867	P17787	P18505	P18507	P19634	P21554	P21817	P23415	P23975	P28472	P31645	P32297	P35498	P36544	P42261	P42263	P43003	P43004	P43681	P46098	P47869	P48167	P49281	P49768	P51787	P51800	P55851	P63252	Q00975	Q01959
GO:0022843	0.0150281778334377	72/4791	24/380	4.31151484249129e-10	voltage-gated cation channel activity	O15399	O43497	O43526	O60706	O95180	P21554	P21817	P51787	P63252	Q00975	Q05586	Q09428	Q12809	Q12879	Q13224	Q13563	Q13698	Q13936	Q14721	Q6UVM3	Q8IU99	Q9P0X4	Q9Y3Q4	Q9Y698
GO:0072509	0.0166979753704863	80/4791	25/380	8.75602338370561e-10	divalent inorganic cation transmembrane transporter activity	O15399	O43497	O75762	O95180	P21554	P21817	P36544	P49281	P49768	Q00975	Q05586	Q12879	Q13224	Q13507	Q13563	Q13698	Q13936	Q14643	Q15413	Q8IU99	Q92736	Q93034	Q96D31	Q9P0X4	Q9Y698
GO:0022890	0.0559382174911292	268/4791	51/380	1.30662112063205e-09	inorganic cation transmembrane transporter activity	O15399	O43497	O43526	O60706	O75762	O95180	P02708	P17787	P19634	P21554	P21817	P23975	P31645	P32297	P35498	P36544	P42261	P42263	P43003	P43004	P43681	P46098	P49281	P49768	P51787	P63252	Q00975	Q01959	Q05586	Q09428	Q12809	Q12879	Q13224	Q13507	Q13563	Q13698	Q13936	Q14643	Q14721	Q15413	Q6UVM3	Q86YT5	Q8IU99	Q92736
GO:0031406	0.0208724692131079	100/4791	28/380	1.40992521066094e-09	carboxylic acid binding	O00763	P00367	P00374	P02768	P06737	P10276	P11473	P16109	P22309	P23415	P27708	P29474	P31327	P34896	P37231	P37840	P41180	P43003	P48167	P49448	P52895	Q05586	Q13224	Q14749	Q14831	Q96RI1	Q99259	Q9UM07
GO:0097159	0.388645376748069	1862/4791	203/380	1.48161438698668e-09	organic cyclic compound binding	O00418	O00429	O00763	O14746	O14965	O14980	O15269	O43353	O60674	O60706	O75643	O75874	O95453	O95477	O95644	O96017	O96028	P00367	P00374	P00519	P00533	P01111	P01112	P01116	P01375	P02768	P03372	P04049	P04626	P04629	P04637	P04899	P05067	P05093	P05129	P06213	P06239	P06737	P07437	P07949	P08069	P08183	P08185	P08581
GO:0008324	0.0582341891045711	279/4791	52/380	1.91368405999542e-09	cation transmembrane transporter activity	O15399	O43497	O43526	O60706	O75762	O95180	P02708	P17787	P19634	P21554	P21817	P23975	P31645	P32297	P35498	P36544	P42261	P42263	P43003	P43004	P43681	P46098	P49281	P49768	P51787	P63252	Q00975	Q01959	Q05586	Q09428	Q12809	Q12879	Q13224	Q13507	Q13563	Q13698	Q13936	Q14643	Q14721	Q15413	Q16572	Q6UVM3	Q86YT5	Q8IU99
GO:0005515	0.796075975787936	3814/4791	344/380	2.12574422777435e-09	protein binding	O00418	O00429	O00743	O00763	O14745	O14746	O14764	O14965	O14980	O15269	O15297	O15399	O43353	O43497	O43526	O43924	O60674	O60706	O75096	O75643	O75762	O75874	O75899	O75970	O94925	O95136	O95180	O95453	O95477	O95644	O96017	O96028	P00367	P00519	P00533	P00734	P00740	P00742	P00747	P00750	P00751	P01008	P01009	P01024
GO:0019900	0.0576080150281778	276/4791	51/380	3.81557136395104e-09	kinase binding	O14965	O15297	O60674	O75096	O95453	O95644	O96017	P00519	P00533	P00747	P03372	P04049	P04629	P04637	P05107	P06239	P08575	P09874	P10276	P10636	P10644	P10912	P12821	P13533	P13807	P17612	P18031	P31749	P36507	P41180	P41594	P42345	P42768	P43246	P51452	P51787	P52732	P56524	P60484	Q02750	Q05655	Q06124	Q13526	Q15382
GO:0046872	0.260070966395325	1246/4791	148/380	5.5379275443232e-09	metal ion binding	O00418	O00743	O00763	O14746	O15297	O60674	O75096	O75874	O95180	O95453	O96017	O96028	P00439	P00488	P00519	P00734	P00740	P00742	P01130	P02649	P02768	P02787	P03372	P04049	P04637	P04899	P05067	P05093	P05107	P05129	P05156	P06858	P07949	P08514	P08648	P08709	P09467	P09874	P09917	P10275	P10276	P10721	P10826	P11215
GO:0016740	0.147985806720935	709/4791	97/380	7.5937401725281e-09	transferase activity	O00418	O14746	O14965	O15269	O15297	O43353	O60674	O96017	O96028	P00488	P00519	P00533	P04049	P04062	P04626	P04629	P05129	P06213	P06239	P06737	P07949	P08069	P08397	P08581	P09874	P10721	P11217	P11362	P11387	P13807	P14618	P15056	P16234	P17612	P19367	P19971	P20594	P21802	P21860	P21980	P22309	P23458	P25092	P26358
GO:0042562	0.0089751617616364	43/4791	17/380	8.45887009638585e-09	hormone binding	P00533	P02766	P06213	P08069	P10275	P10912	P14618	P16471	P20594	P22888	P25092	P32245	P41968	P48039	Q02846	Q03431	Q8WXD0
GO:0008528	0.00814026299311208	39/4791	16/380	1.24484409257962e-08	G protein-coupled peptide receptor activity	P16473	P22888	P23945	P25101	P29371	P30556	P32245	P41968	P49238	P49682	P51681	P61073	Q03431	Q8WXD0	Q969F8	Q99720
GO:0099604	0.00313087038196619	15/4791	10/380	1.84112121413956e-08	ligand-gated calcium channel activity	O15399	O75762	P21817	Q05586	Q12879	Q13224	Q13563	Q14643	Q15413	Q92736
GO:0033218	0.02901273220622	139/4791	32/380	1.88404231940835e-08	amide binding	O00763	O95644	P00374	P01130	P02649	P05107	P06213	P08069	P10912	P11215	P16471	P20594	P25092	P30968	P32245	P36544	P37231	P41968	P42261	P42263	P49327	Q00975	Q02846	Q03431	Q05586	Q07954	Q12879	Q13224	Q14749	Q8WXD0	Q92736	Q9ULV1
GO:0004714	0.00981006053016072	47/4791	17/380	4.08878749498304e-08	transmembrane receptor protein tyrosine kinase activity	P00533	P04626	P04629	P06213	P07949	P08069	P08581	P10721	P11362	P16234	P21802	P21860	P29320	P36888	Q15303	Q16620	Q16832
GO:0022832	0.0212899185973701	102/4791	26/380	4.75485215774136e-08	voltage-gated channel activity	O15399	O43497	O43526	O60706	O95180	P21554	P21817	P35498	P51787	P51800	P63252	Q00975	Q05586	Q09428	Q12809	Q12879	Q13224	Q13563	Q13698	Q13936	Q14721	Q6UVM3	Q8IU99	Q9P0X4	Q9Y3Q4	Q9Y698
GO:0005244	0.0212899185973701	102/4791	26/380	4.75485215774136e-08	voltage-gated ion channel activity	O15399	O43497	O43526	O60706	O95180	P21554	P21817	P35498	P51787	P51800	P63252	Q00975	Q05586	Q09428	Q12809	Q12879	Q13224	Q13563	Q13698	Q13936	Q14721	Q6UVM3	Q8IU99	Q9P0X4	Q9Y3Q4	Q9Y698
GO:1901363	0.380713838447088	1824/4791	194/380	5.66483297901408e-08	heterocyclic compound binding	O00418	O00429	O00763	O14746	O14965	O14980	O15269	O43353	O60674	O60706	O75643	O75874	O95453	O95477	O95644	O96017	O96028	P00367	P00374	P00519	P00533	P01111	P01112	P01116	P01375	P02768	P03372	P04049	P04626	P04629	P04637	P04899	P05067	P05093	P05129	P06213	P06239	P06737	P07437	P07949	P08069	P08183	P08581	P09467
GO:0099095	0.00208724692131079	10/4791	8/380	5.70422474793414e-08	ligand-gated anion channel activity	P13569	P14867	P18505	P18507	P23415	P28472	P47869	P48167
GO:0019901	0.050093926111459	240/4791	44/380	6.41832397836217e-08	protein kinase binding	O14965	O15297	O60674	O75096	O95453	O95644	O96017	P00519	P00533	P03372	P04049	P04637	P05107	P06239	P08575	P09874	P10276	P10636	P10644	P10912	P12821	P13533	P13807	P17612	P18031	P31749	P41180	P41594	P42345	P42768	P43246	P51452	P51787	P52732	P56524	P60484	Q05655	Q06124	Q13526	Q15382	Q16644	Q16828	Q92736	Q9H4A3
GO:0002020	0.0137758296806512	66/4791	20/380	7.99241664183327e-08	protease binding	O43353	P01008	P01009	P01130	P01308	P01375	P02751	P04275	P04637	P05106	P10721	P14174	P21817	P55072	P60484	Q01959	Q07954	Q16620	Q99497	Q9UDY8
GO:0016597	0.00918388645376748	44/4791	16/380	9.48946728503583e-08	amino acid binding	P00367	P23415	P27708	P29474	P31327	P34896	P41180	P43003	P48167	P49448	Q05586	Q13224	Q14749	Q14831	Q99259	Q9UM07
GO:0005488	0.921102066374452	4413/4791	373/380	1.11570166337109e-07	binding	O00418	O00429	O00743	O00763	O14745	O14746	O14764	O14965	O14980	O15269	O15297	O15399	O43353	O43497	O43526	O43924	O60674	O60706	O75096	O75643	O75762	O75874	O75899	O75970	O94925	O95136	O95180	O95453	O95477	O95644	O96017	O96028	P00367	P00374	P00439	P00488	P00519	P00533	P00734	P00740	P00742	P00747	P00750	P00751
GO:0004715	0.00375704445835942	18/4791	10/380	2.15679325680442e-07	non-membrane spanning protein tyrosine kinase activity	O43353	O60674	P00519	P06239	P23458	P29597	P43403	Q05655	Q06187	Q08881
GO:0042277	0.0229597161344187	110/4791	26/380	2.45958347598092e-07	peptide binding	P01130	P02649	P05107	P06213	P08069	P10912	P11215	P16471	P20594	P25092	P30968	P32245	P36544	P37231	P41968	P42261	P42263	Q00975	Q02846	Q03431	Q05586	Q07954	Q12879	Q13224	Q8WXD0	Q9ULV1
GO:0017046	0.00480066791901482	23/4791	11/380	3.83511603055566e-07	peptide hormone binding	P06213	P08069	P10912	P16471	P20594	P25092	P32245	P41968	Q02846	Q03431	Q8WXD0
GO:0004674	0.031726153203924	152/4791	31/380	5.91693786039341e-07	protein serine/threonine kinase activity	O00418	O14965	O15297	O43353	O96017	P00533	P04049	P05129	P11387	P15056	P17612	P31749	P31751	P33981	P36507	P42336	P42345	P45983	P49336	P51955	P78527	Q02750	Q04759	Q05655	Q13546	Q13976	Q15831	Q16644	Q96GD4	Q9H4A3	Q9Y243
GO:0042578	0.0256731371321227	123/4791	27/380	7.1014110599966e-07	phosphoric ester hydrolase activity	O00743	O15297	O43924	P06239	P08575	P09467	P13533	P18031	P20309	P21589	P22413	P25101	P26045	P27695	P34913	P41180	P49902	P51178	P51452	P51681	P60484	Q06124	Q08499	Q16828	Q9HCR9	Q9Y2R2	Q9Y3Z3
GO:0008289	0.0496764767271968	238/4791	41/380	1.06761571896264e-06	lipid binding	O00429	O95136	O95477	P00734	P00742	P01138	P02649	P02753	P02768	P03372	P06737	P06858	P08185	P10275	P10276	P10636	P11142	P11473	P16050	P16109	P19634	P22309	P31327	P31749	P37231	P37840	P51178	P51449	P51787	P52895	P55072	P60484	P63252	Q06187	Q07812	Q13133	Q14643	Q6DN90	Q92731	Q96RI1	Q9ULH1
GO:0005245	0.00521811730327698	25/4791	11/380	1.092499167057e-06	voltage-gated calcium channel activity	O43497	O95180	P21554	P21817	Q00975	Q13563	Q13698	Q13936	Q8IU99	Q9P0X4	Q9Y698
GO:0008066	0.00354831976622834	17/4791	9/380	1.55192148211558e-06	glutamate receptor activity	O15399	P41594	P42261	P42263	Q05586	Q12879	Q13224	Q13255	Q14831
GO:0016917	0.00208724692131079	10/4791	7/380	1.82171350894172e-06	GABA receptor activity	O14764	O75899	P14867	P18505	P18507	P28472	P47869
GO:0015108	0.0100187852222918	48/4791	15/380	2.25946162664709e-06	chloride transmembrane transporter activity	O14764	P02730	P13569	P14867	P18505	P18507	P23415	P23975	P28472	P31645	P47869	P48167	P51800	Q01959	Q9H2B4
GO:0004712	0.00375704445835942	18/4791	9/380	2.88816363855054e-06	protein serine/threonine/tyrosine kinase activity	O14965	P05129	P17612	P31749	P33981	P36507	Q02750	Q16644	Q96GD4
GO:0031625	0.0246295136714673	118/4791	25/380	3.6897771208058e-06	ubiquitin protein ligase binding	O00429	O14965	O96017	P00533	P04637	P07437	P08183	P10644	P11142	P17612	P21860	P23458	P32245	P35520	P55072	P61073	Q00987	Q08499	Q12809	Q13546	Q14790	Q93034	Q9NPD8	Q9ULV1	Q9Y2R2
GO:0016787	0.167605927781257	803/4791	97/380	3.91995433312321e-06	hydrolase activity	O00429	O00743	O15297	O43924	O60706	O75643	O94925	O95453	O95477	P00734	P00740	P00742	P00747	P00750	P00751	P01111	P01112	P01116	P03951	P04062	P04899	P05156	P06239	P06858	P07437	P08183	P08575	P08709	P09467	P09917	P10253	P11142	P12821	P12883	P13533	P13569	P14210	P16050	P18031	P20309	P21589	P22413	P23258	P23526
GO:0019199	0.013149655604258	63/4791	17/380	4.60364791858832e-06	transmembrane receptor protein kinase activity	P00533	P04626	P04629	P06213	P07949	P08069	P08581	P10721	P11362	P16234	P21802	P21860	P29320	P36888	Q15303	Q16620	Q16832
GO:0046983	0.0793153830098101	380/4791	55/380	4.66647695348898e-06	protein dimerization activity	O00429	O14746	O14965	O43353	O75096	O75874	O75899	O96017	P02649	P02730	P04626	P04629	P04637	P05067	P06858	P10721	P10912	P11362	P16234	P19971	P21802	P21860	P22301	P22309	P22413	P30556	P31749	P34896	P34913	P35520	P36544	P41180	P43246	P47989	P54132	P60891	P63316	Q01196	Q02846	Q03431	Q06787	Q07812	Q07889	Q07890
GO:0015464	0.00229597161344187	11/4791	7/380	4.66895762333697e-06	acetylcholine receptor activity	P02708	P08172	P17787	P20309	P32297	P36544	P43681
GO:0042803	0.0584429137967021	280/4791	44/380	5.50757850573944e-06	protein homodimerization activity	O00429	O14746	O43353	O75096	O75874	O96017	P02649	P02730	P04629	P05067	P06858	P10721	P10912	P11362	P16234	P19971	P21802	P22309	P22413	P31749	P34896	P34913	P35520	P36544	P41180	P43246	P47989	P54132	P60891	P63316	Q01196	Q02846	Q03431	Q06787	Q07812	Q12809	Q13546	Q13563	Q15303	Q16620	Q99497	Q9H2S1	Q9NR96	Q9ULV1
GO:0043560	0.00166979753704863	8/4791	6/380	5.8512035016976e-06	insulin receptor substrate binding	O60674	P06213	P08069	P42336	Q05655	Q06124
GO:0044389	0.0254644124399916	122/4791	25/380	6.93915155746138e-06	ubiquitin-like protein ligase binding	O00429	O14965	O96017	P00533	P04637	P07437	P08183	P10644	P11142	P17612	P21860	P23458	P32245	P35520	P55072	P61073	Q00987	Q08499	Q12809	Q13546	Q14790	Q93034	Q9NPD8	Q9ULV1	Q9Y2R2
GO:0001540	0.00960133583802964	46/4791	14/380	7.01325898277289e-06	amyloid-beta binding	P01130	P02649	P05107	P06213	P11215	P36544	P42261	P42263	Q00975	Q05586	Q07954	Q12879	Q13224	Q9ULV1
GO:0097110	0.00855771237737424	41/4791	13/380	9.07323210536418e-06	scaffold protein binding	O43497	O75096	O95180	P15056	P29474	P36507	P51787	Q00987	Q02750	Q08499	Q12809	Q14790	Q99497
GO:0019825	0.00250469630557295	12/4791	7/380	1.04440979134384e-05	oxygen binding	P02768	P05093	P11511	P20815	P35520	P68871	P69905
GO:0016500	0.00250469630557295	12/4791	7/380	1.04440979134384e-05	protein-hormone receptor activity	P06213	P08069	P16473	P22888	P23945	P30968	Q8WXD0
GO:0019902	0.0139845543727823	67/4791	17/380	1.13883703116078e-05	phosphatase binding	O14745	P00533	P04626	P04637	P06239	P08581	P10636	P18031	P19634	P23458	P31749	P37231	P51787	P51955	P55072	Q01959	Q9H4A3
GO:0019903	0.0112711333750783	54/4791	15/380	1.14797343490962e-05	protein phosphatase binding	P00533	P04626	P04637	P06239	P08581	P10636	P18031	P19634	P23458	P31749	P37231	P51787	P51955	P55072	Q01959
GO:0033293	0.00542684199540806	26/4791	10/380	1.46549056668471e-05	monocarboxylic acid binding	O00763	P02768	P06737	P10276	P11473	P22309	P37231	P37840	P52895	Q96RI1
GO:0004890	0.00187852222917971	9/4791	6/380	1.63807232532437e-05	GABA-A receptor activity	O14764	P14867	P18505	P18507	P28472	P47869
GO:0016595	0.00187852222917971	9/4791	6/380	1.63807232532437e-05	glutamate binding	P31327	P43003	Q05586	Q13224	Q14831	Q99259
GO:0019956	0.00125234815278647	6/4791	5/380	1.71808920382073e-05	chemokine binding	P05106	P49238	P49682	P51681	P61073
GO:0005217	0.00354831976622834	17/4791	8/380	1.87003624896987e-05	intracellular ligand-gated ion channel activity	O75762	P13569	P21817	Q13563	Q14643	Q15413	Q92736	Q9Y3Q4
GO:0015278	0.00208724692131079	10/4791	6/380	3.82192378696938e-05	calcium-release channel activity	O75762	P21817	Q13563	Q14643	Q15413	Q92736
GO:0042166	0.00208724692131079	10/4791	6/380	3.82192378696938e-05	acetylcholine binding	P02708	P17787	P20309	P32297	P36544	P43681
GO:0048763	0.000834898768524316	4/4791	4/380	3.90027557748051e-05	calcium-induced calcium release activity	P21817	Q13563	Q15413	Q92736
GO:0016493	0.000834898768524316	4/4791	4/380	3.90027557748051e-05	C-C chemokine receptor activity	P49238	P49682	P51681	P61073
GO:0001637	0.000834898768524316	4/4791	4/380	3.90027557748051e-05	G protein-coupled chemoattractant receptor activity	P49238	P49682	P51681	P61073
GO:0022849	0.000834898768524316	4/4791	4/380	3.90027557748051e-05	glutamate-gated calcium ion channel activity	O15399	Q05586	Q12879	Q13224
GO:0019957	0.000834898768524316	4/4791	4/380	3.90027557748051e-05	C-C chemokine binding	P49238	P49682	P51681	P61073
GO:0004950	0.000834898768524316	4/4791	4/380	3.90027557748051e-05	chemokine receptor activity	P49238	P49682	P51681	P61073
GO:0034185	0.00292214568983511	14/4791	7/380	3.93253332772498e-05	apolipoprotein binding	O75096	O95477	P00747	P05067	P06858	P10636	Q07954
GO:0042165	0.00292214568983511	14/4791	7/380	3.93253332772498e-05	neurotransmitter binding	P02708	P17787	P20309	P32297	P36544	P43681	Q05586
GO:0015103	0.0127322062199958	61/4791	15/380	5.58228735213581e-05	inorganic anion transmembrane transporter activity	O14764	P02730	P13569	P14867	P18505	P18507	P23415	P23975	P28472	P31645	P47869	P48167	P51800	Q01959	Q9H2B4
GO:0022851	0.00146107284491755	7/4791	5/380	5.6213896473378e-05	GABA-gated chloride ion channel activity	P14867	P18505	P18507	P28472	P47869
GO:0005237	0.00146107284491755	7/4791	5/380	5.6213896473378e-05	inhibitory extracellular ligand-gated ion channel activity	P14867	P18507	P23415	P47869	P48167
GO:0046914	0.0745147150907952	357/4791	49/380	6.86053153303002e-05	transition metal ion binding	P00439	P00519	P02768	P02787	P03372	P04637	P05067	P05093	P05129	P09874	P09917	P10275	P10276	P10826	P11473	P11511	P11532	P11712	P12821	P13716	P16050	P17612	P18031	P20815	P22413	P23415	P26358	P27708	P29474	P34896	P37231	P37840	P45452	P47989	P49281	P51449	P54132	P56524	P69905	Q00987	Q09472	Q12879	Q13133	Q13224
GO:0051019	0.00229597161344187	11/4791	6/380	7.8479574165331e-05	mitogen-activated protein kinase binding	O15297	O95644	P00519	P12821	Q16644	Q16828
GO:0004879	0.00647046545606345	31/4791	10/380	8.52601577869024e-05	nuclear receptor activity	P03372	P10275	P10276	P10826	P11473	P37231	P51449	Q13133	Q92731	Q96RI1
GO:0005254	0.00647046545606345	31/4791	10/380	8.52601577869024e-05	chloride channel activity	O14764	P13569	P14867	P18505	P18507	P23415	P28472	P47869	P48167	P51800
GO:0098531	0.00647046545606345	31/4791	10/380	8.52601577869024e-05	ligand-activated transcription factor activity	P03372	P10275	P10276	P10826	P11473	P37231	P51449	Q13133	Q92731	Q96RI1
GO:0005231	0.00333959507409727	16/4791	7/380	0.000113937627672377	excitatory extracellular ligand-gated ion channel activity	P02708	P17787	P23415	P32297	P36544	P43681	P48167
GO:0004175	0.026508035900647	127/4791	23/380	0.000125466755301599	endopeptidase activity	P00734	P00740	P00742	P00747	P00750	P00751	P03951	P05156	P08709	P12821	P14210	P31327	P42575	P43235	P45452	P49768	Q14790	Q16740	Q76LX8	Q96BI3	Q99895	Q9UDY8	Q9Y5K2
GO:0005326	0.00166979753704863	8/4791	5/380	0.000140151718092903	neurotransmitter transmembrane transporter activity	P23975	P31645	Q01959	Q16572	Q99808
GO:0004252	0.0108536839908161	52/4791	13/380	0.000145988167821524	serine-type endopeptidase activity	P00734	P00740	P00742	P00747	P00750	P00751	P03951	P05156	P08709	P14210	Q16740	Q99895	Q9Y5K2
GO:0019001	0.0233771655186809	112/4791	21/380	0.000148281639770791	guanyl nucleotide binding	O00429	P00367	P01111	P01112	P01116	P04899	P06213	P07437	P20594	P21980	P23258	P25092	P49448	P50148	Q02846	Q13976	Q15382	Q5JWF2	Q71U36	Q9HCR9	Q9Y3Z3
GO:0032561	0.0233771655186809	112/4791	21/380	0.000148281639770791	guanyl ribonucleotide binding	O00429	P00367	P01111	P01112	P01116	P04899	P06213	P07437	P20594	P21980	P23258	P25092	P49448	P50148	Q02846	Q13976	Q15382	Q5JWF2	Q71U36	Q9HCR9	Q9Y3Z3
GO:0008236	0.0123147568357337	59/4791	14/380	0.000149431666145845	serine-type peptidase activity	P00734	P00740	P00742	P00747	P00750	P00751	P03951	P05156	P08709	P12821	P14210	Q16740	Q99895	Q9Y5K2
GO:0005536	0.0010436234606554	5/4791	4/380	0.000182759727341666	glucose binding	P06737	P13807	P19367	P35557
GO:0032052	0.0010436234606554	5/4791	4/380	0.000182759727341666	bile acid binding	P06737	P11473	P52895	Q96RI1
GO:0017171	0.0127322062199958	61/4791	14/380	0.000218440924786898	serine hydrolase activity	P00734	P00740	P00742	P00747	P00750	P00751	P03951	P05156	P08709	P12821	P14210	Q16740	Q99895	Q9Y5K2
GO:0051427	0.015863076601962	76/4791	16/380	0.000230954305484575	hormone receptor binding	O60674	P03372	P09874	P10826	P11473	P23458	P29597	P35637	P36888	P37231	Q06124	Q09472	Q13510	Q5JWF2	Q96RI1	Q99497
GO:0004970	0.00271342099770403	13/4791	6/380	0.00025401976672566	ionotropic glutamate receptor activity	O15399	P42261	P42263	Q05586	Q12879	Q13224
GO:0005253	0.00730536422458777	35/4791	10/380	0.00026453179851941	anion channel activity	O14764	P13569	P14867	P18505	P18507	P23415	P28472	P47869	P48167	P51800
GO:0003707	0.00605301607180129	29/4791	9/380	0.000270311608222666	steroid hormone receptor activity	P03372	P10276	P10826	P11473	P37231	P51449	Q13133	Q92731	Q96RI1
GO:0005525	0.021081193905239	101/4791	19/380	0.000292192715626286	GTP binding	O00429	P00367	P01111	P01112	P01116	P04899	P06213	P07437	P20594	P21980	P23258	P25092	P49448	P50148	Q02846	Q15382	Q5JWF2	Q71U36	Q9Y3Z3
GO:0032550	0.021081193905239	101/4791	19/380	0.000292192715626286	purine ribonucleoside binding	O00429	P00367	P01111	P01112	P01116	P04899	P06213	P07437	P20594	P21980	P23258	P25092	P49448	P50148	Q02846	Q15382	Q5JWF2	Q71U36	Q9Y3Z3
GO:0005496	0.0102275099144229	49/4791	12/380	0.000323183662240272	steroid binding	O95477	P03372	P06737	P08185	P10275	P11473	P22309	P51449	P52895	Q13133	Q92731	Q96RI1
GO:0001883	0.0212899185973701	102/4791	19/380	0.000333430258806045	purine nucleoside binding	O00429	P00367	P01111	P01112	P01116	P04899	P06213	P07437	P20594	P21980	P23258	P25092	P49448	P50148	Q02846	Q15382	Q5JWF2	Q71U36	Q9Y3Z3
GO:0032549	0.0214986432895011	103/4791	19/380	0.000379649274085647	ribonucleoside binding	O00429	P00367	P01111	P01112	P01116	P04899	P06213	P07437	P20594	P21980	P23258	P25092	P49448	P50148	Q02846	Q15382	Q5JWF2	Q71U36	Q9Y3Z3
GO:0005516	0.0198288457524525	95/4791	18/380	0.00038353092903746	calmodulin binding	O00418	O43526	P00533	P12883	P13533	P19634	P21817	P29474	P31749	P51787	Q05586	Q13698	Q13936	Q15413	Q16644	Q92736	Q96D31	Q9H2S1
GO:0051117	0.00772281360884993	37/4791	10/380	0.000434691732744401	ATPase binding	O95477	P00533	P03372	P06239	P10275	P26045	P49768	Q08499	Q13563	Q16740
GO:0016941	0.000626174076393237	3/4791	3/380	0.00049534534389859	natriuretic peptide receptor activity	P20594	P25092	Q02846
GO:0031698	0.000626174076393237	3/4791	3/380	0.00049534534389859	beta-2 adrenergic receptor binding	O14745	Q08499	Q5JWF2
GO:0005219	0.000626174076393237	3/4791	3/380	0.00049534534389859	ryanodine-sensitive calcium-release channel activity	P21817	Q15413	Q92736
GO:0008332	0.000626174076393237	3/4791	3/380	0.00049534534389859	low voltage-gated calcium channel activity	O43497	O95180	Q9P0X4
GO:0099583	0.000626174076393237	3/4791	3/380	0.00049534534389859	neurotransmitter receptor activity involved in regulation of postsynaptic cytosolic calcium ion concentration	P41594	P42261	Q13255
GO:0099528	0.000626174076393237	3/4791	3/380	0.00049534534389859	G protein-coupled neurotransmitter receptor activity	P08172	P20309	Q13255
GO:0004972	0.00125234815278647	6/4791	4/380	0.000513917397948505	NMDA glutamate receptor activity	O15399	Q05586	Q12879	Q13224
GO:0030371	0.00125234815278647	6/4791	4/380	0.000513917397948505	translation repressor activity	P00374	P10276	P34896	Q06787
GO:0051219	0.00793153830098101	38/4791	10/380	0.000549044468470782	phosphoprotein binding	P00519	P00750	P06239	P26045	P37840	P42345	P43403	Q06124	Q13526	Q13563
GO:0008081	0.00793153830098101	38/4791	10/380	0.000549044468470782	phosphoric diester hydrolase activity	O43924	P20309	P22413	P25101	P27695	P41180	P51178	P51681	Q08499	Q9HCR9
GO:0043395	0.00208724692131079	10/4791	5/380	0.000551511685414844	heparan sulfate proteoglycan binding	P02649	P05067	P06858	P08575	Q07954
GO:0001882	0.0221248173658944	106/4791	19/380	0.000553313104997075	nucleoside binding	O00429	P00367	P01111	P01112	P01116	P04899	P06213	P07437	P20594	P21980	P23258	P25092	P49448	P50148	Q02846	Q15382	Q5JWF2	Q71U36	Q9Y3Z3
GO:0019842	0.0154456272176999	74/4791	15/380	0.000554620853734225	vitamin binding	O00763	O15269	P00374	P02753	P02768	P06737	P11217	P11473	P34896	P35520	P49327	P80404	Q14749	Q96EY8	Q99259
GO:0016922	0.00939261114589856	45/4791	11/380	0.00058188535934579	nuclear receptor binding	P03372	P09874	P10826	P11473	P35637	P36888	P37231	Q09472	Q13510	Q96RI1	Q99497
GO:0043394	0.00417449384262158	20/4791	7/380	0.000583867238960273	proteoglycan binding	P02649	P02751	P05067	P06858	P08575	P43235	Q07954
GO:0016791	0.0173241494468796	83/4791	16/380	0.00065839288315512	phosphatase activity	O00743	O15297	P06239	P08575	P09467	P13533	P18031	P21589	P26045	P34913	P49902	P51452	P60484	Q06124	Q16828	Q9Y2R2
GO:0072341	0.00563556668753914	27/4791	8/380	0.000841182999375324	modified amino acid binding	P00374	P11142	P31327	P35520	P42898	P49327	Q14749	Q9ULH1
GO:0004896	0.00834898768524316	40/4791	10/380	0.000852865256332623	cytokine receptor activity	P10912	P16471	P19235	P36888	P40238	P49238	P49682	P51681	P61073	Q9ULV1
GO:0051721	0.00229597161344187	11/4791	5/380	0.000945705111456108	protein phosphatase 2A binding	P04637	P10636	P18031	P31749	Q01959
GO:0030234	0.0661657274055521	317/4791	41/380	0.00097348724169666	enzyme regulator activity	O00429	O43924	P00533	P00734	P01008	P01009	P01024	P01138	P02649	P02751	P03372	P04049	P04637	P05067	P05155	P05546	P08185	P10644	P21860	P22309	P31749	P36507	P37840	P41594	P42336	P42768	P43080	P45983	P50148	P52565	P55072	Q02750	Q05655	Q07889	Q14831	Q15831	Q5JWF2	Q99497	Q9H4A3	Q9UDY8	Q9ULH1
GO:0004721	0.0114798580672094	55/4791	12/380	0.000993995292393829	phosphoprotein phosphatase activity	O00743	O15297	P06239	P08575	P13533	P18031	P26045	P51452	P60484	Q06124	Q16828	Q9Y2R2
GO:1901681	0.0231684408265498	111/4791	19/380	0.000996023570319825	sulfur compound binding	O00763	P00734	P01008	P02649	P02751	P03951	P05067	P05546	P06858	P08575	P11362	P16109	P21802	P22413	P23415	P35520	Q07954	Q14749	Q92736
GO:0051087	0.0100187852222918	48/4791	11/380	0.00104307560747605	chaperone binding	O14746	P00747	P02751	P02768	P04275	P04637	P05067	P10636	P11142	P13569	Q07812
GO:0032794	0.00146107284491755	7/4791	4/380	0.0011241887332488	GTPase activating protein binding	P07437	P31749	P51178	Q13526
GO:0017081	0.00146107284491755	7/4791	4/380	0.0011241887332488	chloride channel regulator activity	O14745	P13569	P36544	Q9H4A3
GO:0005249	0.00876643706950532	42/4791	10/380	0.0012828037862037	voltage-gated potassium channel activity	O43526	O60706	P51787	P63252	Q09428	Q12809	Q13563	Q14721	Q6UVM3	Q9Y3Q4
GO:0008509	0.0273429346691714	131/4791	21/380	0.00132097844356332	anion transmembrane transporter activity	O14745	O14764	P02730	P13569	P14867	P18505	P18507	P19634	P23415	P23975	P28472	P31645	P43003	P43004	P47869	P48167	P51800	Q01959	Q86YT5	Q92887	Q9H2B4
GO:0008270	0.0507201001878522	243/4791	33/380	0.00134783506305305	zinc ion binding	P02768	P03372	P04637	P05129	P09874	P10275	P10276	P10826	P11473	P11532	P12821	P13716	P18031	P22413	P23415	P26358	P27708	P34896	P37231	P37840	P45452	P51449	P54132	P56524	Q00987	Q09472	Q12879	Q13133	Q13224	Q76LX8	Q92731	Q96RI1	Q9Y3Z3
GO:0005158	0.00354831976622834	17/4791	6/380	0.00139298984077153	insulin receptor binding	P01308	P05067	P08069	P18031	P22413	Q06124
GO:0070279	0.00605301607180129	29/4791	8/380	0.00141270929618109	vitamin B6 binding	O15269	P02768	P06737	P11217	P34896	P35520	P80404	Q99259
GO:0030170	0.00605301607180129	29/4791	8/380	0.00141270929618109	pyridoxal phosphate binding	O15269	P02768	P06737	P11217	P34896	P35520	P80404	Q99259
GO:0015081	0.0152369025255688	73/4791	14/380	0.00149074151624254	sodium ion transmembrane transporter activity	O43497	O95180	P19634	P23975	P31645	P35498	P43003	P43004	Q01959	Q13563	Q86YT5	Q9GZV3	Q9P0X4	Q9Y3Q4
GO:0005267	0.010436234606554	50/4791	11/380	0.00149291459933432	potassium channel activity	O43526	O60706	P51787	P63252	Q09428	Q12809	Q13563	Q14721	Q6UVM3	Q9H2S1	Q9Y3Q4
GO:0004435	0.00250469630557295	12/4791	5/380	0.00151655515505453	phosphatidylinositol phospholipase C activity	P20309	P25101	P41180	P51178	P51681
GO:0004629	0.00250469630557295	12/4791	5/380	0.00151655515505453	phospholipase C activity	P20309	P25101	P41180	P51178	P51681
GO:0016594	0.00250469630557295	12/4791	5/380	0.00151655515505453	glycine binding	P23415	P48167	Q05586	Q13224	Q14749
GO:0022848	0.00250469630557295	12/4791	5/380	0.00151655515505453	acetylcholine-gated cation-selective channel activity	P02708	P17787	P32297	P36544	P43681
GO:0008047	0.0333959507409727	160/4791	24/380	0.00159070920009378	enzyme activator activity	O00429	P00734	P01138	P02649	P02751	P04049	P05067	P21860	P36507	P41594	P42336	P43080	P50148	P52565	P55072	Q02750	Q05655	Q07889	Q15831	Q5JWF2	Q99497	Q9H4A3	Q9UDY8	Q9ULH1
GO:0016801	0.000834898768524316	4/4791	3/380	0.00186437310826971	hydrolase activity, acting on ether bonds	P16050	P23526	P34913
GO:0004448	0.000834898768524316	4/4791	3/380	0.00186437310826971	isocitrate dehydrogenase activity	O75874	P48735	P50213
GO:0034236	0.000834898768524316	4/4791	3/380	0.00186437310826971	protein kinase A catalytic subunit binding	P10644	P51787	Q92736
GO:0004645	0.000834898768524316	4/4791	3/380	0.00186437310826971	1,4-alpha-oligoglucan phosphorylase activity	P06737	P11217	P19971
GO:0008503	0.000834898768524316	4/4791	3/380	0.00186437310826971	benzodiazepine receptor activity	P14867	P18507	P47869
GO:0000900	0.000834898768524316	4/4791	3/380	0.00186437310826971	translation repressor activity, mRNA regulatory element binding	P00374	P10276	P34896
GO:0004383	0.000834898768524316	4/4791	3/380	0.00186437310826971	guanylate cyclase activity	P20594	P25092	Q02846
GO:0005131	0.000834898768524316	4/4791	3/380	0.00186437310826971	growth hormone receptor binding	O60674	P23458	P29597
GO:0008504	0.000834898768524316	4/4791	3/380	0.00186437310826971	monoamine transmembrane transporter activity	P23975	P31645	Q01959
GO:0009931	0.00166979753704863	8/4791	4/380	0.00210822574840546	calcium-dependent protein serine/threonine kinase activity	P05129	Q04759	Q05655	Q16644
GO:0005161	0.00166979753704863	8/4791	4/380	0.00210822574840546	platelet-derived growth factor receptor binding	P05106	P08648	P16234	P60484
GO:0015643	0.00166979753704863	8/4791	4/380	0.00210822574840546	toxic substance binding	P02768	P25092	P34913	P36544
GO:1901338	0.00166979753704863	8/4791	4/380	0.00210822574840546	catecholamine binding	P18089	P21917	P35462	Q01959
GO:0140375	0.00939261114589856	45/4791	10/380	0.00224412325658362	immune receptor activity	P10912	P16471	P19235	P36888	P40238	P49238	P49682	P51681	P61073	Q9ULV1
GO:0038024	0.00647046545606345	31/4791	8/380	0.0022561652710528	cargo receptor activity	O95477	P01130	P05107	P05156	P06213	P11215	P22413	Q07954
GO:0004725	0.00647046545606345	31/4791	8/380	0.0022561652710528	protein tyrosine phosphatase activity	P08575	P18031	P26045	P51452	P60484	Q06124	Q16828	Q9Y2R2
GO:0046965	0.00271342099770403	13/4791	5/380	0.00230563977275877	retinoid X receptor binding	P10826	P11473	P35637	P37231	Q96RI1
GO:0070851	0.0127322062199958	61/4791	12/380	0.00255645615861101	growth factor receptor binding	O14745	O60674	P01584	P05067	P05106	P08648	P16234	P22301	P49768	P60484	Q15303	Q9NR96
GO:0015077	0.0346482988937591	166/4791	24/380	0.00264001129574464	monovalent inorganic cation transmembrane transporter activity	O43497	O43526	O60706	O95180	P19634	P23975	P31645	P35498	P43003	P43004	P49281	P51787	P63252	Q01959	Q09428	Q12809	Q13563	Q14721	Q6UVM3	Q86YT5	Q9GZV3	Q9H2S1	Q9P0X4	Q9Y3Q4
GO:0045309	0.0039657691504905	19/4791	6/380	0.00266466583200652	protein phosphorylated amino acid binding	P00519	P06239	P26045	P43403	Q06124	Q13526
GO:0030551	0.0039657691504905	19/4791	6/380	0.00266466583200652	cyclic nucleotide binding	P10644	Q08499	Q13976	Q8WZA2	Q9HCR9	Q9Y3Q4
GO:0019209	0.00667919014819453	32/4791	8/380	0.0028044809785434	kinase activator activity	P21860	P36507	P41594	P42336	Q02750	Q15831	Q9H4A3	Q9UDY8
GO:0019838	0.0162805259862242	78/4791	14/380	0.00286651971516577	growth factor binding	P00533	P04626	P04629	P05106	P06213	P08069	P10721	P10912	P11362	P16234	P21802	P21860	P36888	Q16620
GO:0005178	0.0129409309121269	62/4791	12/380	0.00294909626359435	integrin binding	O95136	P00533	P01584	P02751	P04275	P05067	P05106	P05107	P08648	P11215	P41180	Q76LX8
GO:0051018	0.00292214568983511	14/4791	5/380	0.00335597265106362	protein kinase A binding	P10276	P10644	P17612	P51787	Q92736
GO:0016788	0.0536422458776873	257/4791	33/380	0.00342369298477633	hydrolase activity, acting on ester bonds	O00743	O15297	O43924	O95453	P06239	P06858	P08575	P09467	P13533	P18031	P20309	P21589	P22413	P25101	P26045	P27695	P34913	P41180	P49327	P49902	P51178	P51452	P51681	P60484	Q05823	Q06124	Q08499	Q16828	Q9HCR9	Q9UPY3	Q9Y2L1	Q9Y2R2	Q9Y3Z3
GO:0005248	0.00417449384262158	20/4791	6/380	0.0035564366575973	voltage-gated sodium channel activity	O43497	O95180	P35498	Q13563	Q9P0X4	Q9Y3Q4
GO:0030552	0.00187852222917971	9/4791	4/380	0.00355891397781385	cAMP binding	P10644	Q08499	Q8WZA2	Q9Y3Q4
GO:0008227	0.00187852222917971	9/4791	4/380	0.00355891397781385	G protein-coupled amine receptor activity	P08172	P18089	P20309	P21917
GO:0004709	0.00187852222917971	9/4791	4/380	0.00355891397781385	MAP kinase kinase kinase activity	O43353	P00533	P04049	Q13546
GO:0050780	0.00187852222917971	9/4791	4/380	0.00355891397781385	dopamine receptor binding	O14745	P35462	Q06124	Q5JWF2
GO:0010857	0.00187852222917971	9/4791	4/380	0.00355891397781385	calcium-dependent protein kinase activity	P05129	Q04759	Q05655	Q16644
GO:0008233	0.0356919223544145	171/4791	24/380	0.0039168898875884	peptidase activity	P00734	P00740	P00742	P00747	P00750	P00751	P03951	P05156	P08709	P12821	P14210	P31327	P42575	P43235	P45452	P49768	Q14790	Q16740	Q76LX8	Q96BI3	Q99497	Q99895	Q9UDY8	Q9Y5K2
GO:0140272	0.00563556668753914	27/4791	7/380	0.00411572551377028	exogenous protein binding	P00533	P01130	P02768	P05106	P08648	P51681	P61073
GO:0031434	0.0010436234606554	5/4791	3/380	0.00438679317966156	mitogen-activated protein kinase kinase binding	P04049	P12821	Q13526
GO:0017153	0.0010436234606554	5/4791	3/380	0.00438679317966156	sodium:dicarboxylate symporter activity	P43003	P43004	Q86YT5
GO:0004697	0.0010436234606554	5/4791	3/380	0.00438679317966156	protein kinase C activity	P05129	Q04759	Q05655
GO:0035173	0.0010436234606554	5/4791	3/380	0.00438679317966156	histone kinase activity	O14965	O60674	Q96GD4
GO:0031748	0.0010436234606554	5/4791	3/380	0.00438679317966156	D1 dopamine receptor binding	P35462	Q06124	Q5JWF2
GO:0030235	0.0010436234606554	5/4791	3/380	0.00438679317966156	nitric-oxide synthase regulator activity	P00533	P03372	P31749
GO:0004698	0.0010436234606554	5/4791	3/380	0.00438679317966156	calcium-dependent protein kinase C activity	P05129	Q04759	Q05655
GO:0035197	0.0010436234606554	5/4791	3/380	0.00438679317966156	siRNA binding	Q06787	Q9NR96	Q9UPY3
GO:0051287	0.00438321853475266	21/4791	6/380	0.00465225621188182	NAD binding	O75874	P00367	P09874	P23526	P48735	P50213
GO:0042974	0.00313087038196619	15/4791	5/380	0.0047110054043411	retinoic acid receptor binding	P10826	P11473	P35637	P37231	Q96RI1
GO:0000287	0.0154456272176999	74/4791	13/380	0.00485064403739868	magnesium ion binding	O75874	P00519	P14618	P17612	P30613	P34913	P37840	P43246	P48735	P50213	P60891	Q15382	Q15831
GO:0046982	0.0208724692131079	100/4791	16/380	0.00492259260975529	protein heterodimerization activity	O14965	O75899	P04626	P04637	P05067	P21860	P22309	P30556	Q01196	Q06787	Q07812	Q07889	Q07890	Q14721	Q99814	Q9ULV1
GO:0043621	0.00584429137967022	28/4791	7/380	0.0051217789828873	protein self-association	O14745	P04637	P36888	P37231	Q03431	Q92736	Q9UDY8
GO:0005126	0.0192026716760593	92/4791	15/380	0.00533679566261853	cytokine receptor binding	O60674	P01138	P01375	P01584	P04629	P05106	P08648	P14174	P16471	P22301	P23458	P29597	Q13546	Q14790	Q9NR96
GO:0097100	0.000417449384262158	2/4791	2/380	0.00627568479346552	supercoiled DNA binding	P00519	P11387
GO:0016639	0.000417449384262158	2/4791	2/380	0.00627568479346552	oxidoreductase activity, acting on the CH-NH2 group of donors, NAD or NADP as acceptor	P00367	P49448
GO:0102499	0.000417449384262158	2/4791	2/380	0.00627568479346552	SHG alpha-glucan phosphorylase activity	P06737	P11217
GO:0031711	0.000417449384262158	2/4791	2/380	0.00627568479346552	bradykinin receptor binding	P12821	P30556
GO:0019960	0.000417449384262158	2/4791	2/380	0.00627568479346552	C-X3-C chemokine binding	P05106	P49238
GO:0004706	0.000417449384262158	2/4791	2/380	0.00627568479346552	JUN kinase kinase kinase activity	O43353	Q13546
GO:0004352	0.000417449384262158	2/4791	2/380	0.00627568479346552	glutamate dehydrogenase (NAD+) activity	P00367	P49448
GO:0004088	0.000417449384262158	2/4791	2/380	0.00627568479346552	carbamoyl-phosphate synthase (glutamine-hydrolyzing) activity	P27708	P31327
GO:0016907	0.000417449384262158	2/4791	2/380	0.00627568479346552	G protein-coupled acetylcholine receptor activity	P08172	P20309
GO:0001591	0.000417449384262158	2/4791	2/380	0.00627568479346552	dopamine neurotransmitter receptor activity, coupled via Gi/Go	P21917	P35462
GO:0070905	0.000417449384262158	2/4791	2/380	0.00627568479346552	serine binding	P34896	Q14831
GO:0019158	0.000417449384262158	2/4791	2/380	0.00627568479346552	mannokinase activity	P19367	P35557
GO:0005334	0.000417449384262158	2/4791	2/380	0.00627568479346552	norepinephrine:sodium symporter activity	P23975	Q01959
GO:0004971	0.000417449384262158	2/4791	2/380	0.00627568479346552	AMPA glutamate receptor activity	P42261	P42263
GO:0003938	0.000417449384262158	2/4791	2/380	0.00627568479346552	IMP dehydrogenase activity	P12268	P20839
GO:0099530	0.000417449384262158	2/4791	2/380	0.00627568479346552	G protein-coupled receptor activity involved in regulation of postsynaptic membrane potential	P41594	Q13255
GO:0008865	0.000417449384262158	2/4791	2/380	0.00627568479346552	fructokinase activity	P19367	P35557
GO:0016934	0.000417449384262158	2/4791	2/380	0.00627568479346552	extracellularly glycine-gated chloride channel activity	P23415	P48167
GO:0016884	0.000417449384262158	2/4791	2/380	0.00627568479346552	carbon-nitrogen ligase activity, with glutamine as amido-N-donor	P27708	P31327
GO:0004340	0.000417449384262158	2/4791	2/380	0.00627568479346552	glucokinase activity	P19367	P35557
GO:0004396	0.000417449384262158	2/4791	2/380	0.00627568479346552	hexokinase activity	P19367	P35557
GO:0034056	0.000417449384262158	2/4791	2/380	0.00627568479346552	estrogen response element binding	P03372	Q92731
GO:0033549	0.000417449384262158	2/4791	2/380	0.00627568479346552	MAP kinase phosphatase activity	P51452	Q16828
GO:0030492	0.000417449384262158	2/4791	2/380	0.00627568479346552	hemoglobin binding	P02730	P68871
GO:0016494	0.000417449384262158	2/4791	2/380	0.00627568479346552	C-X-C chemokine receptor activity	P49682	P61073
GO:0008281	0.000417449384262158	2/4791	2/380	0.00627568479346552	sulfonylurea receptor activity	O60706	Q09428
GO:0102250	0.000417449384262158	2/4791	2/380	0.00627568479346552	linear malto-oligosaccharide phosphorylase activity	P06737	P11217
GO:0004743	0.000417449384262158	2/4791	2/380	0.00627568479346552	pyruvate kinase activity	P14618	P30613
GO:1990825	0.000417449384262158	2/4791	2/380	0.00627568479346552	sequence-specific mRNA binding	P00374	Q06787
GO:0008184	0.000417449384262158	2/4791	2/380	0.00627568479346552	glycogen phosphorylase activity	P06737	P11217
GO:0003989	0.000417449384262158	2/4791	2/380	0.00627568479346552	acetyl-CoA carboxylase activity	O00763	Q13085
GO:0016933	0.000417449384262158	2/4791	2/380	0.00627568479346552	extracellularly glycine-gated ion channel activity	P23415	P48167
GO:0004353	0.000417449384262158	2/4791	2/380	0.00627568479346552	glutamate dehydrogenase [NAD(P)+] activity	P00367	P49448
GO:0004450	0.000417449384262158	2/4791	2/380	0.00627568479346552	isocitrate dehydrogenase (NADP+) activity	O75874	P48735
GO:0030284	0.000417449384262158	2/4791	2/380	0.00627568479346552	estrogen receptor activity	P03372	Q92731
GO:0015370	0.00605301607180129	29/4791	7/380	0.00630193751956666	solute:sodium symporter activity	P23975	P31645	P43003	P43004	Q01959	Q86YT5	Q9GZV3
GO:0001085	0.00605301607180129	29/4791	7/380	0.00630193751956666	RNA polymerase II transcription factor binding	O95644	P04637	P09467	P10275	P28069	P56524	Q09472
GO:0030295	0.00605301607180129	29/4791	7/380	0.00630193751956666	protein kinase activator activity	P21860	P36507	P41594	P42336	Q02750	Q15831	Q9H4A3
GO:0001223	0.00333959507409727	16/4791	5/380	0.00641369474512673	transcription coactivator binding	O14746	O95644	P03372	P10275	P51449
GO:0042169	0.00333959507409727	16/4791	5/380	0.00641369474512673	SH2 domain binding	O60674	P00519	P06239	P10721	P11362
GO:0051393	0.00333959507409727	16/4791	5/380	0.00641369474512673	alpha-actinin binding	P10276	P37231	Q13563	Q13936	Q9H2S1
GO:0030165	0.00772281360884993	37/4791	8/380	0.0072580361833167	PDZ domain binding	O14745	P13569	P36507	P42261	P49768	P60484	Q14831	Q9ULV1
GO:0015079	0.0144020037570445	69/4791	12/380	0.00726747195555469	potassium ion transmembrane transporter activity	O43526	O60706	P19634	P51787	P63252	Q09428	Q12809	Q13563	Q14721	Q6UVM3	Q9H2S1	Q9Y3Q4
GO:0035257	0.0127322062199958	61/4791	11/380	0.00758948514656344	nuclear hormone receptor binding	P03372	P09874	P10826	P11473	P35637	P36888	P37231	Q09472	Q13510	Q96RI1	Q99497
GO:0016638	0.00229597161344187	11/4791	4/380	0.00820278811253155	oxidoreductase activity, acting on the CH-NH2 group of donors	P00367	P14920	P21397	P49448
GO:0070330	0.00125234815278647	6/4791	3/380	0.00825966896137384	aromatase activity	P11511	P11712	P20815
GO:0035240	0.00125234815278647	6/4791	3/380	0.00825966896137384	dopamine binding	P21917	P35462	Q01959
GO:0031994	0.00125234815278647	6/4791	3/380	0.00825966896137384	insulin-like growth factor I binding	P05106	P06213	P08069
GO:0099589	0.00125234815278647	6/4791	3/380	0.00825966896137384	serotonin receptor activity	P08172	P20309	P21917
GO:0004708	0.00125234815278647	6/4791	3/380	0.00825966896137384	MAP kinase kinase activity	P36507	Q02750	Q16644
GO:0004993	0.00125234815278647	6/4791	3/380	0.00825966896137384	G protein-coupled serotonin receptor activity	P08172	P20309	P21917
GO:0001784	0.00354831976622834	17/4791	5/380	0.0085056551219381	phosphotyrosine residue binding	P00519	P06239	P26045	P43403	Q06124
GO:1902936	0.00793153830098101	38/4791	8/380	0.00857503928307516	phosphatidylinositol bisphosphate binding	P10636	P16050	P19634	P31749	P51178	P51787	P63252	Q9ULH1
GO:0016247	0.0112711333750783	54/4791	10/380	0.00887129653839851	channel regulator activity	O14745	O60706	P13569	P21917	P26045	P36544	Q13976	Q14643	Q9H4A3	Q9Y698
GO:0015294	0.00814026299311208	39/4791	8/380	0.0100630776835584	solute:cation symporter activity	P23975	P31645	P43003	P43004	P49281	Q01959	Q86YT5	Q9GZV3
GO:0005242	0.00250469630557295	12/4791	4/380	0.0115459045912632	inward rectifier potassium channel activity	O60706	P63252	Q09428	Q12809
GO:0047485	0.0100187852222918	48/4791	9/380	0.0117880357610614	protein N-terminus binding	O14745	O14746	P04275	P04637	P09874	Q00987	Q01959	Q02750	Q99259
GO:0005509	0.0540596952619495	259/4791	31/380	0.0123954220025807	calcium ion binding	O00418	O75096	P00734	P00740	P00742	P01130	P06858	P07949	P08709	P15056	P16109	P21817	P22413	P31327	P37840	P41180	P43080	P45452	P51178	P63316	Q00975	Q01196	Q05586	Q07954	Q13563	Q14643	Q14831	Q15413	Q76LX8	Q92736	Q9UM07
GO:0008201	0.0154456272176999	74/4791	12/380	0.0126368631568585	heparin binding	P00734	P01008	P02649	P02751	P03951	P05067	P05546	P06858	P08575	P11362	P16109	P21802
GO:0008022	0.0192026716760593	92/4791	14/380	0.0127707649704198	protein C-terminus binding	O14746	O60674	O75970	P00519	P01112	P02751	P04626	P06239	P37231	P43246	Q00975	Q02750	Q06609	Q09472
GO:0015271	0.00146107284491755	7/4791	3/380	0.0136112791324687	outward rectifier potassium channel activity	P51787	Q13563	Q6UVM3
GO:0034237	0.00146107284491755	7/4791	3/380	0.0136112791324687	protein kinase A regulatory subunit binding	P17612	P51787	Q92736
GO:0019955	0.0137758296806512	66/4791	11/380	0.0136492618744874	cytokine binding	P05106	P10721	P10912	P16471	P19438	P49238	P49682	P51681	P61073	Q99497	Q9ULV1
GO:0071814	0.0039657691504905	19/4791	5/380	0.0140127468445964	protein-lipid complex binding	O95477	P01130	P02649	P06858	P10636
GO:0071813	0.0039657691504905	19/4791	5/380	0.0140127468445964	lipoprotein particle binding	O95477	P01130	P02649	P06858	P10636
GO:0001618	0.00542684199540806	26/4791	6/380	0.014083007477012	virus receptor activity	P00533	P01130	P05106	P08648	P51681	P61073
GO:0005272	0.00542684199540806	26/4791	6/380	0.014083007477012	sodium channel activity	O43497	O95180	P35498	Q13563	Q9P0X4	Q9Y3Q4
GO:0043531	0.00542684199540806	26/4791	6/380	0.014083007477012	ADP binding	P00367	P14618	P43246	P49448	P55072	P68133
GO:1901981	0.010436234606554	50/4791	9/380	0.0153071416085595	phosphatidylinositol phosphate binding	P10636	P16050	P19634	P31749	P51178	P51787	P63252	Q06187	Q9ULH1
GO:1990782	0.00709663953245669	34/4791	7/380	0.0154145001500168	protein tyrosine kinase binding	O75096	P04637	P18031	P41594	P51452	P60484	Q06124
GO:1901618	0.00271342099770403	13/4791	4/380	0.0156526889550342	organic hydroxy compound transmembrane transporter activity	P02753	P23975	P31645	Q01959
GO:0035255	0.00271342099770403	13/4791	4/380	0.0156526889550342	ionotropic glutamate receptor binding	P35637	P60484	Q5JWF2	Q9Y698
GO:0005506	0.0141932790649134	68/4791	11/380	0.0168990118375589	iron ion binding	P00439	P02787	P05093	P09917	P11511	P11712	P16050	P20815	P37840	P47989	P69905
GO:0004540	0.00563556668753914	27/4791	6/380	0.0169308023236697	ribonuclease activity	O95453	P27695	Q05823	Q9UPY3	Q9Y2L1	Q9Y3Z3
GO:0004867	0.00563556668753914	27/4791	6/380	0.0169308023236697	serine-type endopeptidase inhibitor activity	P01008	P01009	P05067	P05155	P05546	P08185
GO:0035254	0.00417449384262158	20/4791	5/380	0.0174981835735953	glutamate receptor binding	O14745	P35637	P60484	Q5JWF2	Q9Y698
GO:0005310	0.00417449384262158	20/4791	5/380	0.0174981835735953	dicarboxylic acid transmembrane transporter activity	P43003	P43004	Q86YT5	Q92887	Q9H2B4
GO:0005004	0.000626174076393237	3/4791	2/380	0.0178363636926028	GPI-linked ephrin receptor activity	P04629	P29320
GO:0016803	0.000626174076393237	3/4791	2/380	0.0178363636926028	ether hydrolase activity	P16050	P34913
GO:0015501	0.000626174076393237	3/4791	2/380	0.0178363636926028	glutamate:sodium symporter activity	P43003	P43004
GO:0004528	0.000626174076393237	3/4791	2/380	0.0178363636926028	phosphodiesterase I activity	P22413	P27695
GO:0051400	0.000626174076393237	3/4791	2/380	0.0178363636926028	BH domain binding	O00429	Q07812
GO:0005314	0.000626174076393237	3/4791	2/380	0.0178363636926028	high-affinity glutamate transmembrane transporter activity	P43003	P43004
GO:0008559	0.000626174076393237	3/4791	2/380	0.0178363636926028	ATPase-coupled xenobiotic transmembrane transporter activity	P08183	Q92887
GO:0019869	0.000626174076393237	3/4791	2/380	0.0178363636926028	chloride channel inhibitor activity	P13569	Q9H4A3
GO:0030226	0.000626174076393237	3/4791	2/380	0.0178363636926028	apolipoprotein receptor activity	O95477	Q07954
GO:0086056	0.000626174076393237	3/4791	2/380	0.0178363636926028	voltage-gated calcium channel activity involved in AV node cell action potential	O43497	Q13936
GO:0035033	0.000626174076393237	3/4791	2/380	0.0178363636926028	histone deacetylase regulator activity	P04637	P45983
GO:0004952	0.000626174076393237	3/4791	2/380	0.0178363636926028	dopamine neurotransmitter receptor activity	P21917	P35462
GO:0032050	0.000626174076393237	3/4791	2/380	0.0178363636926028	clathrin heavy chain binding	P01130	Q07954
GO:0097199	0.000626174076393237	3/4791	2/380	0.0178363636926028	cysteine-type endopeptidase activity involved in apoptotic signaling pathway	P42575	Q14790
GO:0038181	0.000626174076393237	3/4791	2/380	0.0178363636926028	bile acid receptor activity	P11473	Q96RI1
GO:0005021	0.000626174076393237	3/4791	2/380	0.0178363636926028	vascular endothelial growth factor-activated receptor activity	P16234	P36888
GO:0051425	0.000626174076393237	3/4791	2/380	0.0178363636926028	PTB domain binding	P05067	P06213
GO:0051379	0.000626174076393237	3/4791	2/380	0.0178363636926028	epinephrine binding	P18089	P21917
GO:0046870	0.000626174076393237	3/4791	2/380	0.0178363636926028	cadmium ion binding	P29474	P49281
GO:0005330	0.000626174076393237	3/4791	2/380	0.0178363636926028	dopamine:sodium symporter activity	P23975	Q01959
GO:0097200	0.000626174076393237	3/4791	2/380	0.0178363636926028	cysteine-type endopeptidase activity involved in execution phase of apoptosis	P42575	Q14790
GO:0055131	0.000626174076393237	3/4791	2/380	0.0178363636926028	C3HC4-type RING finger domain binding	P11142	Q12809
GO:0070009	0.000626174076393237	3/4791	2/380	0.0178363636926028	serine-type aminopeptidase activity	P03951	P12821
GO:0004726	0.000626174076393237	3/4791	2/380	0.0178363636926028	non-membrane spanning protein tyrosine phosphatase activity	Q06124	Q9Y2R2
GO:0005009	0.000626174076393237	3/4791	2/380	0.0178363636926028	insulin-activated receptor activity	P06213	P08069
GO:0009008	0.000626174076393237	3/4791	2/380	0.0178363636926028	DNA-methyltransferase activity	P26358	Q9Y6K1
GO:0004955	0.000626174076393237	3/4791	2/380	0.0178363636926028	prostaglandin receptor activity	P37231	P43116
GO:0003886	0.000626174076393237	3/4791	2/380	0.0178363636926028	DNA (cytosine-5-)-methyltransferase activity	P26358	Q9Y6K1
GO:0001664	0.0221248173658944	106/4791	15/380	0.0190985132901372	G protein-coupled receptor binding	O14745	O60674	O95136	P01024	P04899	P05067	P11142	P12821	P29597	P30556	P35462	P50148	Q06124	Q08499	Q5JWF2
GO:0019887	0.0108536839908161	52/4791	9/380	0.0195441150538952	protein kinase regulator activity	P10644	P21860	P36507	P37840	P41594	P42336	Q02750	Q15831	Q9H4A3
GO:0005546	0.00584429137967022	28/4791	6/380	0.0201514450529522	phosphatidylinositol-4,5-bisphosphate binding	P16050	P19634	P51178	P51787	P63252	Q9ULH1
GO:0008331	0.00166979753704863	8/4791	3/380	0.0205131111629136	high voltage-gated calcium channel activity	Q00975	Q13698	Q13936
GO:0030955	0.00166979753704863	8/4791	3/380	0.0205131111629136	potassium ion binding	P14618	P30613	P56524
GO:0031690	0.00166979753704863	8/4791	3/380	0.0205131111629136	adrenergic receptor binding	O14745	Q08499	Q5JWF2
GO:0015378	0.00166979753704863	8/4791	3/380	0.0205131111629136	sodium:chloride symporter activity	P23975	P31645	Q01959
GO:0008395	0.00292214568983511	14/4791	4/380	0.0205713754766314	steroid hydroxylase activity	P05093	P11511	P11712	P20815
GO:0016504	0.00292214568983511	14/4791	4/380	0.0205713754766314	peptidase activator activity	P01138	P02751	P05067	P55072
GO:0048029	0.00605301607180129	29/4791	6/380	0.0237643600616603	monosaccharide binding	P06737	P09467	P13807	P16109	P19367	P35557
GO:0035258	0.00772281360884993	37/4791	7/380	0.0240436467363212	steroid hormone receptor binding	P03372	P09874	P35637	P36888	P37231	Q09472	Q99497
GO:0061134	0.0150281778334377	72/4791	11/380	0.0250854671820278	peptidase regulator activity	P01008	P01009	P01024	P01138	P02751	P05067	P05155	P05546	P08185	P37840	P55072
GO:0019207	0.013149655604258	63/4791	10/380	0.0250980826098374	kinase regulator activity	P10644	P21860	P36507	P37840	P41594	P42336	Q02750	Q15831	Q9H4A3	Q9UDY8
GO:0042805	0.00459194322688374	22/4791	5/380	0.0260815905735665	actinin binding	P10276	P37231	Q13563	Q13936	Q9H2S1
GO:0019200	0.00187852222917971	9/4791	3/380	0.0289902097554435	carbohydrate kinase activity	P19367	P35557	Q9Y223
GO:0016712	0.00187852222917971	9/4791	3/380	0.0289902097554435	oxidoreductase activity, acting on paired donors, with incorporation or reduction of molecular oxygen, reduced flavin or flavoprotein as one donor, and incorporation of one atom of oxygen	P11511	P11712	P20815
GO:0005547	0.00187852222917971	9/4791	3/380	0.0289902097554435	phosphatidylinositol-3,4,5-trisphosphate binding	P31749	Q06187	Q9ULH1
GO:0005520	0.00187852222917971	9/4791	3/380	0.0289902097554435	insulin-like growth factor binding	P05106	P06213	P08069
GO:0015101	0.00187852222917971	9/4791	3/380	0.0289902097554435	organic cation transmembrane transporter activity	P31645	Q16572	Q9GZV3
GO:0005159	0.00187852222917971	9/4791	3/380	0.0289902097554435	insulin-like growth factor receptor binding	P01308	P06213	Q5JWF2
GO:0015373	0.00187852222917971	9/4791	3/380	0.0289902097554435	anion:sodium symporter activity	P23975	P31645	Q01959
GO:0004866	0.0116885827593404	56/4791	9/380	0.0304558426066124	endopeptidase inhibitor activity	P01008	P01009	P01024	P01138	P05067	P05155	P05546	P08185	P37840
GO:0001221	0.00480066791901482	23/4791	5/380	0.031226873531643	transcription cofactor binding	O14746	O95644	P03372	P10275	P51449
GO:0030971	0.00480066791901482	23/4791	5/380	0.031226873531643	receptor tyrosine kinase binding	O75096	P04637	P18031	P51452	Q06124
GO:0030331	0.00333959507409727	16/4791	4/380	0.0329804787857866	estrogen receptor binding	P03372	P09874	P35637	P37231
GO:0019003	0.00333959507409727	16/4791	4/380	0.0329804787857866	GDP binding	P01111	P01112	P01116	Q15382
GO:0038132	0.000834898768524316	4/4791	2/380	0.0338083542769331	neuregulin binding	P05106	P21860
GO:0005030	0.000834898768524316	4/4791	2/380	0.0338083542769331	neurotrophin receptor activity	P04629	Q16620
GO:0001225	0.000834898768524316	4/4791	2/380	0.0338083542769331	RNA polymerase II transcription coactivator binding	O95644	P10275
GO:0004980	0.000834898768524316	4/4791	2/380	0.0338083542769331	melanocyte-stimulating hormone receptor activity	P32245	P41968
GO:0043121	0.000834898768524316	4/4791	2/380	0.0338083542769331	neurotrophin binding	P04629	Q16620
GO:0070728	0.000834898768524316	4/4791	2/380	0.0338083542769331	leucine binding	P00367	P49448
GO:0001224	0.000834898768524316	4/4791	2/380	0.0338083542769331	RNA polymerase II transcription cofactor binding	O95644	P10275
GO:0008253	0.000834898768524316	4/4791	2/380	0.0338083542769331	5'-nucleotidase activity	P21589	P49902
GO:0051378	0.000834898768524316	4/4791	2/380	0.0338083542769331	serotonin binding	P31645	P46098
GO:0015279	0.000834898768524316	4/4791	2/380	0.0338083542769331	store-operated calcium channel activity	Q13507	Q96D31
GO:0043515	0.000834898768524316	4/4791	2/380	0.0338083542769331	kinetochore binding	P33981	Q02224
GO:0090554	0.000834898768524316	4/4791	2/380	0.0338083542769331	phosphatidylcholine floppase activity	O95477	P08183
GO:0001972	0.000834898768524316	4/4791	2/380	0.0338083542769331	retinoic acid binding	P10276	P22309
GO:0005344	0.000834898768524316	4/4791	2/380	0.0338083542769331	oxygen carrier activity	P68871	P69905
GO:0046623	0.000834898768524316	4/4791	2/380	0.0338083542769331	sphingolipid floppase activity	O95477	P08183
GO:0001851	0.000834898768524316	4/4791	2/380	0.0338083542769331	complement component C3b binding	P05107	P11215
GO:0043559	0.000834898768524316	4/4791	2/380	0.0338083542769331	insulin binding	P06213	P08069
GO:0031720	0.000834898768524316	4/4791	2/380	0.0338083542769331	haptoglobin binding	P68871	P69905
GO:0043176	0.000834898768524316	4/4791	2/380	0.0338083542769331	amine binding	P31645	P46098
GO:0033130	0.000834898768524316	4/4791	2/380	0.0338083542769331	acetylcholine receptor binding	O60674	P05067
GO:0008252	0.000834898768524316	4/4791	2/380	0.0338083542769331	nucleotidase activity	P21589	P49902
GO:0004690	0.000834898768524316	4/4791	2/380	0.0338083542769331	cyclic nucleotide-dependent protein kinase activity	P17612	Q13976
GO:0035174	0.000834898768524316	4/4791	2/380	0.0338083542769331	histone serine kinase activity	O14965	Q96GD4
GO:0004954	0.000834898768524316	4/4791	2/380	0.0338083542769331	prostanoid receptor activity	P37231	P43116
GO:0010851	0.000834898768524316	4/4791	2/380	0.0338083542769331	cyclase regulator activity	P43080	Q14831
GO:0043125	0.000834898768524316	4/4791	2/380	0.0338083542769331	ErbB-3 class receptor binding	P04626	P21860
GO:0016530	0.000834898768524316	4/4791	2/380	0.0338083542769331	metallochaperone activity	P02787	Q99497
GO:0097153	0.000834898768524316	4/4791	2/380	0.0338083542769331	cysteine-type endopeptidase activity involved in apoptotic process	P42575	Q14790
GO:0008525	0.000834898768524316	4/4791	2/380	0.0338083542769331	phosphatidylcholine transporter activity	O95477	P08183
GO:0005007	0.000834898768524316	4/4791	2/380	0.0338083542769331	fibroblast growth factor-activated receptor activity	P11362	P21802
GO:0004953	0.000834898768524316	4/4791	2/380	0.0338083542769331	icosanoid receptor activity	P37231	P43116
GO:0050661	0.0050093926111459	24/4791	5/380	0.0369655065765057	NADP binding	O75874	P00374	P29474	P42898	P49327
GO:0061135	0.0121060321436026	58/4791	9/380	0.0372591741614232	endopeptidase regulator activity	P01008	P01009	P01024	P01138	P05067	P05155	P05546	P08185	P37840
GO:0016829	0.0160718012940931	77/4791	11/380	0.038957141280399	lyase activity	P05093	P06132	P13716	P20594	P25092	P34896	P35520	P49327	Q02846	Q99259	Q99497
GO:0043495	0.00208724692131079	10/4791	3/380	0.0390300787194566	protein-membrane adaptor activity	O14745	P02730	P06858
GO:0015377	0.00208724692131079	10/4791	3/380	0.0390300787194566	cation:chloride symporter activity	P23975	P31645	Q01959
GO:0051428	0.00208724692131079	10/4791	3/380	0.0390300787194566	peptide hormone receptor binding	O60674	Q06124	Q5JWF2
GO:0009975	0.00208724692131079	10/4791	3/380	0.0390300787194566	cyclase activity	P20594	P25092	Q02846
GO:0046875	0.00208724692131079	10/4791	3/380	0.0390300787194566	ephrin receptor binding	P00519	P05067	P18031
GO:0008138	0.00208724692131079	10/4791	3/380	0.0390300787194566	protein tyrosine/serine/threonine phosphatase activity	P51452	P60484	Q16828
GO:0019840	0.00208724692131079	10/4791	3/380	0.0390300787194566	isoprenoid binding	P02753	P10276	P22309
GO:0005501	0.00208724692131079	10/4791	3/380	0.0390300787194566	retinoid binding	P02753	P10276	P22309
GO:1990381	0.00208724692131079	10/4791	3/380	0.0390300787194566	ubiquitin-specific protease binding	P55072	P60484	Q99497
GO:0048027	0.00208724692131079	10/4791	3/380	0.0390300787194566	mRNA 5'-UTR binding	P10276	P34896	Q06787
GO:0046906	0.0141932790649134	68/4791	10/380	0.0402162248613218	tetrapyrrole binding	O60674	P05093	P11511	P11712	P20815	P29474	P35520	P68871	P69905	Q96EY8
GO:0043548	0.00354831976622834	17/4791	4/380	0.0405111937592667	phosphatidylinositol 3-kinase binding	O60674	P06213	P06239	P08069
GO:0016830	0.00354831976622834	17/4791	4/380	0.0405111937592667	carbon-carbon lyase activity	P05093	P06132	P34896	Q99259
GO:0015026	0.00354831976622834	17/4791	4/380	0.0405111937592667	coreceptor activity	P05106	P51681	P61073	Q07954
GO:0005251	0.00354831976622834	17/4791	4/380	0.0405111937592667	delayed rectifier potassium channel activity	O43526	P51787	Q12809	Q14721
GO:0048156	0.00354831976622834	17/4791	4/380	0.0405111937592667	tau protein binding	P02649	P37840	Q09472	Q13526
GO:0140296	0.00354831976622834	17/4791	4/380	0.0405111937592667	general transcription initiation factor binding	P03372	P04637	P10275	P42345
GO:0020037	0.0123147568357337	59/4791	9/380	0.0410223419236749	heme binding	O60674	P05093	P11511	P11712	P20815	P29474	P35520	P68871	P69905
GO:0030414	0.0123147568357337	59/4791	9/380	0.0410223419236749	peptidase inhibitor activity	P01008	P01009	P01024	P01138	P05067	P05155	P05546	P08185	P37840
GO:0004722	0.00521811730327698	25/4791	5/380	0.0433101450492664	protein serine/threonine phosphatase activity	O00743	O15297	P06239	P13533	P60484
GO:0016209	0.00521811730327698	25/4791	5/380	0.0433101450492664	antioxidant activity	P02649	P02768	P68871	P69905	Q99497
GO:0022853	0.0204550198288458	98/4791	13/380	0.0444227270127787	active ion transmembrane transporter activity	O60706	P02730	P19634	P23975	P31645	P43003	P43004	P49281	Q01959	Q09428	Q86YT5	Q9GZV3	Q9H2B4
GO:0016616	0.00876643706950532	42/4791	7/380	0.0449057476028117	oxidoreductase activity, acting on the CH-OH group of donors, NAD or NADP as acceptor	O75874	P12268	P20839	P48735	P49327	P50213	P52895
GO:0035091	0.0146107284491755	70/4791	10/380	0.0477193010027486	phosphatidylinositol binding	P10636	P16050	P19634	P31749	P51178	P51787	P63252	Q06187	Q14643	Q9ULH1
GO:0004620	0.00709663953245669	34/4791	6/380	0.0482536752016172	phospholipase activity	P06858	P20309	P25101	P41180	P51178	P51681
GO:0002039	0.00542684199540806	26/4791	5/380	0.0502689873283417	p53 binding	P04637	P54132	Q00987	Q09472	Q15831
GO:0016810	0.00542684199540806	26/4791	5/380	0.0502689873283417	hydrolase activity, acting on carbon-nitrogen (but not peptide) bonds	O94925	P27708	P56524	Q13510	Q9UM07
GO:0031420	0.00229597161344187	11/4791	3/380	0.0505903126970638	alkali metal ion binding	P14618	P30613	P56524
GO:0005504	0.00229597161344187	11/4791	3/380	0.0505903126970638	fatty acid binding	P02768	P37231	P37840
GO:0001091	0.00229597161344187	11/4791	3/380	0.0505903126970638	RNA polymerase II general transcription initiation factor binding	P03372	P04637	P10275
GO:0086008	0.00229597161344187	11/4791	3/380	0.0505903126970638	voltage-gated potassium channel activity involved in cardiac muscle cell action potential repolarization	P51787	P63252	Q12809
GO:0005343	0.00229597161344187	11/4791	3/380	0.0505903126970638	organic acid:sodium symporter activity	P43003	P43004	Q86YT5
GO:0016849	0.00229597161344187	11/4791	3/380	0.0505903126970638	phosphorus-oxygen lyase activity	P20594	P25092	Q02846
GO:0016462	0.0653308286370278	313/4791	33/380	0.052520356598762	pyrophosphatase activity	O00429	O60706	O75643	O95477	P01111	P01112	P01116	P04899	P07437	P08183	P11142	P12883	P13533	P13569	P22413	P23258	P43246	P50148	P52732	P54132	P55072	Q02224	Q06609	Q09428	Q13526	Q15382	Q16740	Q5JWF2	Q71U36	Q86WJ1	Q8NI77	Q92887	Q9UPY3
GO:0008134	0.0561469421832603	269/4791	29/380	0.0525298189805839	transcription factor binding	O14746	O95644	P03372	P04637	P09467	P09874	P10275	P10276	P10826	P11473	P14921	P27695	P28069	P35637	P36888	P37231	P40424	P42345	P51449	P56524	P78527	Q01196	Q09472	Q13133	Q13510	Q96RI1	Q99497	Q99814	Q9Y6K1
GO:0031701	0.0010436234606554	5/4791	2/380	0.0534227283417697	angiotensin receptor binding	O60674	P29597
GO:0005078	0.0010436234606554	5/4791	2/380	0.0534227283417697	MAP-kinase scaffold activity	P36507	Q02750
GO:0086007	0.0010436234606554	5/4791	2/380	0.0534227283417697	voltage-gated calcium channel activity involved in cardiac muscle cell action potential	O43497	Q13936
GO:0031702	0.0010436234606554	5/4791	2/380	0.0534227283417697	type 1 angiotensin receptor binding	O60674	P29597
GO:0140104	0.0010436234606554	5/4791	2/380	0.0534227283417697	molecular carrier activity	P02787	Q99497
GO:0005542	0.0010436234606554	5/4791	2/380	0.0534227283417697	folic acid binding	P00374	Q14749
GO:0034618	0.0010436234606554	5/4791	2/380	0.0534227283417697	arginine binding	P29474	Q9UM07
GO:1903136	0.0010436234606554	5/4791	2/380	0.0534227283417697	cuprous ion binding	P37840	Q99497
GO:0016725	0.0010436234606554	5/4791	2/380	0.0534227283417697	oxidoreductase activity, acting on CH or CH2 groups	P11712	P47989
GO:0070051	0.0010436234606554	5/4791	2/380	0.0534227283417697	fibrinogen binding	P05106	P08514
GO:0043184	0.0010436234606554	5/4791	2/380	0.0534227283417697	vascular endothelial growth factor receptor 2 binding	P05106	P08648
GO:0005527	0.0010436234606554	5/4791	2/380	0.0534227283417697	macrolide binding	O95644	P02768
GO:0016832	0.0010436234606554	5/4791	2/380	0.0534227283417697	aldehyde-lyase activity	P05093	P34896
GO:0140328	0.0010436234606554	5/4791	2/380	0.0534227283417697	floppase activity	O95477	P08183
GO:0004977	0.0010436234606554	5/4791	2/380	0.0534227283417697	melanocortin receptor activity	P32245	P41968
GO:0016817	0.0655395533291588	314/4791	33/380	0.0544888267186862	hydrolase activity, acting on acid anhydrides	O00429	O60706	O75643	O95477	P01111	P01112	P01116	P04899	P07437	P08183	P11142	P12883	P13533	P13569	P22413	P23258	P43246	P50148	P52732	P54132	P55072	Q02224	Q06609	Q09428	Q13526	Q15382	Q16740	Q5JWF2	Q71U36	Q86WJ1	Q8NI77	Q92887	Q9UPY3
GO:0016818	0.0655395533291588	314/4791	33/380	0.0544888267186862	hydrolase activity, acting on acid anhydrides, in phosphorus-containing anhydrides	O00429	O60706	O75643	O95477	P01111	P01112	P01116	P04899	P07437	P08183	P11142	P12883	P13533	P13569	P22413	P23258	P43246	P50148	P52732	P54132	P55072	Q02224	Q06609	Q09428	Q13526	Q15382	Q16740	Q5JWF2	Q71U36	Q86WJ1	Q8NI77	Q92887	Q9UPY3
GO:0017111	0.063452306407848	304/4791	32/380	0.0566874523046625	nucleoside-triphosphatase activity	O00429	O60706	O75643	O95477	P01111	P01112	P01116	P04899	P07437	P08183	P11142	P12883	P13533	P13569	P23258	P43246	P50148	P52732	P54132	P55072	Q02224	Q06609	Q09428	Q13526	Q15382	Q16740	Q5JWF2	Q71U36	Q86WJ1	Q8NI77	Q92887	Q9UPY3
GO:0001046	0.0039657691504905	19/4791	4/380	0.058248130011575	core promoter sequence-specific DNA binding	P04637	P05067	Q15910	Q99497
GO:0099106	0.00751408891671885	36/4791	6/380	0.0612429760345874	ion channel regulator activity	O60706	P13569	P21917	Q13976	Q14643	Q9H4A3
GO:0022804	0.0300563556668754	144/4791	17/380	0.0617480609056618	active transmembrane transporter activity	O60706	O95477	P02730	P08183	P13569	P19634	P23975	P31645	P43003	P43004	P49281	Q01959	Q09428	Q86YT5	Q92887	Q9GZV3	Q9H2B4
GO:0005539	0.0214986432895011	103/4791	13/380	0.0620225204838221	glycosaminoglycan binding	P00734	P01008	P02649	P02751	P03951	P05067	P05546	P06858	P08575	P11362	P16109	P19367	P21802
GO:0005543	0.0279691087455646	134/4791	16/380	0.0631015341466295	phospholipid binding	O95477	P00742	P02649	P10636	P11142	P16050	P19634	P31327	P31749	P37840	P51178	P51787	P63252	Q06187	Q14643	Q9ULH1
GO:0001848	0.00250469630557295	12/4791	3/380	0.0636051153989586	complement binding	P00751	P05107	P11215
GO:0005123	0.00250469630557295	12/4791	3/380	0.0636051153989586	death receptor binding	P01138	Q13546	Q14790
GO:0017134	0.00250469630557295	12/4791	3/380	0.0636051153989586	fibroblast growth factor binding	P05106	P11362	P21802
GO:0003730	0.00417449384262158	20/4791	4/380	0.0684356166210667	mRNA 3'-UTR binding	O95453	P04637	P35637	Q06787
GO:0004497	0.00981006053016072	47/4791	7/380	0.0748349979036296	monooxygenase activity	P00439	P05093	P11511	P11712	P20815	P29474	P52895
GO:0016614	0.00981006053016072	47/4791	7/380	0.0748349979036296	oxidoreductase activity, acting on CH-OH group of donors	O75874	P12268	P20839	P48735	P49327	P50213	P52895
GO:0042826	0.00605301607180129	29/4791	5/380	0.0748477668047992	histone deacetylase binding	P04637	P09874	P10276	P45983	P56524
GO:0005165	0.00125234815278647	6/4791	2/380	0.0760042580319585	neurotrophin receptor binding	P01138	P04629
GO:0070008	0.00125234815278647	6/4791	2/380	0.0760042580319585	serine-type exopeptidase activity	P03951	P12821
GO:0000405	0.00125234815278647	6/4791	2/380	0.0760042580319585	bubble DNA binding	P00519	P54132
GO:0016421	0.00125234815278647	6/4791	2/380	0.0760042580319585	CoA carboxylase activity	O00763	Q13085
GO:0005041	0.00125234815278647	6/4791	2/380	0.0760042580319585	low-density lipoprotein particle receptor activity	P01130	Q07954
GO:0070513	0.00125234815278647	6/4791	2/380	0.0760042580319585	death domain binding	Q07812	Q13546
GO:0010856	0.00125234815278647	6/4791	2/380	0.0760042580319585	adenylate cyclase activator activity	P04049	Q5JWF2
GO:0140318	0.00125234815278647	6/4791	2/380	0.0760042580319585	protein transporter activity	O95477	P08069
GO:0016208	0.00125234815278647	6/4791	2/380	0.0760042580319585	AMP binding	P06737	P09467
GO:0070324	0.00125234815278647	6/4791	2/380	0.0760042580319585	thyroid hormone binding	P02766	P14618
GO:0008200	0.00271342099770403	13/4791	3/380	0.0779908433320854	ion channel inhibitor activity	P13569	Q14643	Q9H4A3
GO:0016248	0.00271342099770403	13/4791	3/380	0.0779908433320854	channel inhibitor activity	P13569	Q14643	Q9H4A3
GO:0004114	0.00271342099770403	13/4791	3/380	0.0779908433320854	3',5'-cyclic-nucleotide phosphodiesterase activity	O43924	Q08499	Q9HCR9
GO:0042056	0.00271342099770403	13/4791	3/380	0.0779908433320854	chemoattractant activity	P05067	P14174	P14210
GO:0031683	0.00271342099770403	13/4791	3/380	0.0779908433320854	G-protein beta/gamma-subunit complex binding	P04899	P50148	Q5JWF2
GO:0035035	0.00271342099770403	13/4791	3/380	0.0779908433320854	histone acetyltransferase binding	P04637	P14921	Q99814
GO:0015106	0.00271342099770403	13/4791	3/380	0.0779908433320854	bicarbonate transmembrane transporter activity	P02730	P13569	Q9H2B4
GO:0015296	0.00271342099770403	13/4791	3/380	0.0779908433320854	anion:cation symporter activity	P23975	P31645	Q01959
GO:0050839	0.0400751408891672	192/4791	21/380	0.0797833952100897	cell adhesion molecule binding	O75874	O95136	P00533	P01584	P02751	P04275	P05067	P05106	P05107	P08648	P11142	P11215	P14618	P18031	P41180	P49327	P49768	Q06124	Q76LX8	Q99497	Q9ULH1
GO:0015293	0.0121060321436026	58/4791	8/380	0.0851384027064068	symporter activity	P23975	P31645	P43003	P43004	P49281	Q01959	Q86YT5	Q9GZV3
GO:0003729	0.0141932790649134	68/4791	9/380	0.0865864694099204	mRNA binding	O95453	P00374	P04637	P10276	P14618	P34896	P35637	Q06787	Q99497
GO:0032813	0.00459194322688374	22/4791	4/380	0.0913418417091671	tumor necrosis factor receptor superfamily binding	P01138	P01375	Q13546	Q14790
GO:0031072	0.00834898768524316	40/4791	6/380	0.0928489496953201	heat shock protein binding	P05107	P10636	P11142	P11215	P37840	Q07812
GO:0044325	0.0144020037570445	69/4791	9/380	0.0929956363888857	ion channel binding	O60706	P41180	P51787	Q06787	Q08499	Q09428	Q13563	Q14721	Q92736
GO:0004112	0.00292214568983511	14/4791	3/380	0.0936506982018155	cyclic-nucleotide phosphodiesterase activity	O43924	Q08499	Q9HCR9
GO:0000400	0.00292214568983511	14/4791	3/380	0.0936506982018155	four-way junction DNA binding	P00519	P43246	P54132
GO:0003924	0.0187852222917971	90/4791	11/380	0.0976536782966894	GTPase activity	O00429	P01111	P01112	P01116	P04899	P07437	P23258	P50148	Q15382	Q5JWF2	Q71U36
GO:0015291	0.0187852222917971	90/4791	11/380	0.0976536782966894	secondary active transmembrane transporter activity	P02730	P19634	P23975	P31645	P43003	P43004	P49281	Q01959	Q86YT5	Q9GZV3	Q9H2B4
GO:0005416	0.00146107284491755	7/4791	2/380	0.100961449591761	amino acid:cation symporter activity	P43003	P43004
GO:0015172	0.00146107284491755	7/4791	2/380	0.100961449591761	acidic amino acid transmembrane transporter activity	P43003	P43004
GO:1904047	0.00146107284491755	7/4791	2/380	0.100961449591761	S-adenosyl-L-methionine binding	P35520	Q14749
GO:0042923	0.00146107284491755	7/4791	2/380	0.100961449591761	neuropeptide binding	P32245	P41968
GO:0016896	0.00146107284491755	7/4791	2/380	0.100961449591761	exoribonuclease activity, producing 5'-phosphomonoesters	O95453	Q9Y2L1
GO:0030275	0.00146107284491755	7/4791	2/380	0.100961449591761	LRR domain binding	P01116	Q15831
GO:0023023	0.00146107284491755	7/4791	2/380	0.100961449591761	MHC protein complex binding	P11142	P14618
GO:0000175	0.00146107284491755	7/4791	2/380	0.100961449591761	3'-5'-exoribonuclease activity	O95453	Q9Y2L1
GO:0030228	0.00146107284491755	7/4791	2/380	0.100961449591761	lipoprotein particle receptor activity	P01130	Q07954
GO:0005172	0.00146107284491755	7/4791	2/380	0.100961449591761	vascular endothelial growth factor receptor binding	P05106	P08648
GO:0003810	0.00146107284491755	7/4791	2/380	0.100961449591761	protein-glutamine gamma-glutamyltransferase activity	P00488	P21980
GO:0046624	0.00146107284491755	7/4791	2/380	0.100961449591761	sphingolipid transporter activity	O95477	P08183
GO:0005283	0.00146107284491755	7/4791	2/380	0.100961449591761	amino acid:sodium symporter activity	P43003	P43004
GO:0070402	0.00146107284491755	7/4791	2/380	0.100961449591761	NADPH binding	P00374	P49327
GO:0005149	0.00146107284491755	7/4791	2/380	0.100961449591761	interleukin-1 receptor binding	P01584	Q9NR96
GO:0004532	0.00146107284491755	7/4791	2/380	0.100961449591761	exoribonuclease activity	O95453	Q9Y2L1
GO:0070679	0.00146107284491755	7/4791	2/380	0.100961449591761	inositol 1,4,5 trisphosphate binding	Q13507	Q14643
GO:0016885	0.00146107284491755	7/4791	2/380	0.100961449591761	ligase activity, forming carbon-carbon bonds	O00763	Q13085
GO:0015272	0.00146107284491755	7/4791	2/380	0.100961449591761	ATP-activated inward rectifier potassium channel activity	O60706	Q09428
GO:0023026	0.00146107284491755	7/4791	2/380	0.100961449591761	MHC class II protein complex binding	P11142	P14618
GO:0097617	0.00146107284491755	7/4791	2/380	0.100961449591761	annealing activity	P54132	Q06787
GO:0005313	0.00146107284491755	7/4791	2/380	0.100961449591761	L-glutamate transmembrane transporter activity	P43003	P43004
GO:1990841	0.00480066791901482	23/4791	4/380	0.103997624483443	promoter-specific chromatin binding	P04637	P26358	P56524	Q15910
GO:0004857	0.0235858902108119	113/4791	13/380	0.109816928039036	enzyme inhibitor activity	O43924	P01008	P01009	P01024	P01138	P05067	P05155	P05546	P08185	P10644	P22309	P37840	Q9H4A3
GO:0022839	0.00313087038196619	15/4791	3/380	0.11047867705831	ion gated channel activity	Q6UVM3	Q8IU99	Q9H2S1
GO:0016811	0.00313087038196619	15/4791	3/380	0.11047867705831	hydrolase activity, acting on carbon-nitrogen (but not peptide) bonds, in linear amides	O94925	P56524	Q13510
GO:0042162	0.00313087038196619	15/4791	3/380	0.11047867705831	telomeric DNA binding	O14746	P27695	P54132
GO:0017124	0.00876643706950532	42/4791	6/380	0.111402389030776	SH3 domain binding	P00519	P10636	P21917	P42768	Q07889	Q9Y2R2
GO:0004197	0.0050093926111459	24/4791	4/380	0.117404048064845	cysteine-type endopeptidase activity	P42575	P43235	Q14790	Q9UDY8
GO:0016298	0.0089751617616364	43/4791	6/380	0.121336411200194	lipase activity	P06858	P20309	P25101	P41180	P51178	P51681
GO:0003697	0.0110624086829472	53/4791	7/380	0.123124588572073	single-stranded DNA binding	P10636	P11387	P43246	P54132	Q06609	Q99497	Q9Y3Z3
GO:0008013	0.0110624086829472	53/4791	7/380	0.123124588572073	beta-catenin binding	O14745	P03372	P10275	P49768	Q09472	Q13526	Q9UBL3
GO:0016853	0.0110624086829472	53/4791	7/380	0.123124588572073	isomerase activity	P05106	P11387	P13569	P14174	P16050	Q13526	Q9Y223
GO:0061629	0.0242120642872052	116/4791	13/380	0.127517644692627	RNA polymerase II-specific DNA-binding transcription factor binding	P03372	P09874	P10826	P11473	P27695	P28069	P35637	P36888	P37231	Q09472	Q13510	Q96RI1	Q99497
GO:0001846	0.00166979753704863	8/4791	2/380	0.127777562401434	opsonin binding	P05107	P11215
GO:0016891	0.00166979753704863	8/4791	2/380	0.127777562401434	endoribonuclease activity, producing 5'-phosphomonoesters	P27695	Q9UPY3
GO:0016641	0.00166979753704863	8/4791	2/380	0.127777562401434	oxidoreductase activity, acting on the CH-NH2 group of donors, oxygen as acceptor	P14920	P21397
GO:0030296	0.00166979753704863	8/4791	2/380	0.127777562401434	protein tyrosine kinase activator activity	P21860	P41594
GO:0043274	0.00166979753704863	8/4791	2/380	0.127777562401434	phospholipase binding	P42768	Q06124
GO:0016755	0.00166979753704863	8/4791	2/380	0.127777562401434	transferase activity, transferring amino-acyl groups	P00488	P21980
GO:0042288	0.00166979753704863	8/4791	2/380	0.127777562401434	MHC class I protein binding	P07437	P55072
GO:0001530	0.00166979753704863	8/4791	2/380	0.127777562401434	lipopolysaccharide binding	P00734	P16109
GO:0070034	0.00166979753704863	8/4791	2/380	0.127777562401434	telomerase RNA binding	O14746	O95453
GO:0001968	0.00166979753704863	8/4791	2/380	0.127777562401434	fibronectin binding	P05106	P43235
GO:0071949	0.00333959507409727	16/4791	3/380	0.128362876659579	FAD binding	P14920	P42898	P47989
GO:0030506	0.00333959507409727	16/4791	3/380	0.128362876659579	ankyrin binding	O43526	P02730	P08575
GO:0005044	0.00333959507409727	16/4791	3/380	0.128362876659579	scavenger receptor activity	P05156	P22413	Q07954
GO:0070325	0.00333959507409727	16/4791	3/380	0.128362876659579	lipoprotein particle receptor binding	P02649	P05067	Q07954
GO:0061980	0.00333959507409727	16/4791	3/380	0.128362876659579	regulatory RNA binding	Q06787	Q9NR96	Q9UPY3
GO:0045182	0.00918388645376748	44/4791	6/380	0.131692077617867	translation regulator activity	O00418	P00374	P10276	P34896	P42345	Q06787
GO:0016887	0.0409100396576915	196/4791	20/380	0.143496705834221	ATPase activity	O60706	O75643	O95477	P08183	P11142	P12883	P13533	P13569	P43246	P52732	P54132	P55072	Q02224	Q06609	Q09428	Q16740	Q86WJ1	Q8NI77	Q92887	Q9UPY3
GO:0016836	0.00542684199540806	26/4791	4/380	0.146289569743308	hydro-lyase activity	P13716	P35520	P49327	Q99497
GO:0030246	0.0137758296806512	66/4791	8/380	0.149079727703543	carbohydrate binding	P06737	P09467	P10253	P13807	P16109	P19367	P22413	P35557
GO:0017022	0.00751408891671885	36/4791	5/380	0.152537330002692	myosin binding	O14745	P11532	P35637	P61073	P68133
GO:0043178	0.00751408891671885	36/4791	5/380	0.152537330002692	alcohol binding	O95477	P02753	Q13133	Q13507	Q14643
GO:1902282	0.00187852222917971	9/4791	2/380	0.156002520300176	voltage-gated potassium channel activity involved in ventricular cardiac muscle cell action potential repolarization	P51787	Q12809
GO:0070064	0.00187852222917971	9/4791	2/380	0.156002520300176	proline-rich region binding	P00519	P10912
GO:0051059	0.00187852222917971	9/4791	2/380	0.156002520300176	NF-kappaB binding	P27695	Q09472
GO:0000979	0.00187852222917971	9/4791	2/380	0.156002520300176	RNA polymerase II core promoter sequence-specific DNA binding	P05067	Q15910
GO:0015926	0.00187852222917971	9/4791	2/380	0.156002520300176	glucosidase activity	P04062	P10253
GO:0005003	0.00187852222917971	9/4791	2/380	0.156002520300176	ephrin receptor activity	P04629	P29320
GO:0008574	0.00187852222917971	9/4791	2/380	0.156002520300176	ATP-dependent microtubule motor activity, plus-end-directed	P52732	Q8NI77
GO:0032357	0.00187852222917971	9/4791	2/380	0.156002520300176	oxidized purine DNA binding	P43246	P54132
GO:0016741	0.0139845543727823	67/4791	8/380	0.158385557743143	transferase activity, transferring one-carbon groups	O96028	P26358	P27708	P34896	Q14749	Q15910	Q9UBL3	Q9Y6K1
GO:0000217	0.00563556668753914	27/4791	4/380	0.161671086645442	DNA secondary structure binding	P00519	P10636	P43246	P54132
GO:0097718	0.00375704445835942	18/4791	3/380	0.166838801184041	disordered domain specific binding	P02751	P04637	Q00987
GO:0004521	0.00375704445835942	18/4791	3/380	0.166838801184041	endoribonuclease activity	P27695	Q05823	Q9UPY3
GO:0008408	0.00375704445835942	18/4791	3/380	0.166838801184041	3'-5' exonuclease activity	O95453	P27695	Q9Y2L1
GO:0008234	0.00584429137967022	28/4791	4/380	0.177609553938961	cysteine-type peptidase activity	P42575	P43235	Q14790	Q9UDY8
GO:0043021	0.00793153830098101	38/4791	5/380	0.179247444282604	ribonucleoprotein complex binding	P42345	Q00987	Q05823	Q06787	Q15910
GO:0005518	0.00793153830098101	38/4791	5/380	0.179247444282604	collagen binding	P02751	P04275	P43235	P45452	Q16832
GO:0030553	0.00208724692131079	10/4791	2/380	0.185245630695357	cGMP binding	Q13976	Q9HCR9
GO:0019789	0.00208724692131079	10/4791	2/380	0.185245630695357	SUMO transferase activity	P56524	Q00987
GO:0003785	0.00208724692131079	10/4791	2/380	0.185245630695357	actin monomer binding	P00519	P29474
GO:0005154	0.00208724692131079	10/4791	2/380	0.185245630695357	epidermal growth factor receptor binding	P08648	Q15303
GO:0032356	0.00208724692131079	10/4791	2/380	0.185245630695357	oxidized DNA binding	P43246	P54132
GO:0016796	0.0039657691504905	19/4791	3/380	0.187199552028849	exonuclease activity, active with either ribo- or deoxyribonucleic acids and producing 5'-phosphomonoesters	O95453	P27695	Q9Y2L1
GO:0016684	0.0039657691504905	19/4791	3/380	0.187199552028849	oxidoreductase activity, acting on peroxide as acceptor	P68871	P69905	Q99497
GO:0030276	0.0039657691504905	19/4791	3/380	0.187199552028849	clathrin binding	O00429	P01130	Q07954
GO:0015459	0.0039657691504905	19/4791	3/380	0.187199552028849	potassium channel regulator activity	O60706	P21917	Q9H4A3
GO:0016709	0.0039657691504905	19/4791	3/380	0.187199552028849	oxidoreductase activity, acting on paired donors, with incorporation or reduction of molecular oxygen, NAD(P)H as one donor, and incorporation of one atom of oxygen	P11712	P29474	P52895
GO:0008757	0.0102275099144229	49/4791	6/380	0.189239097090022	S-adenosylmethionine-dependent methyltransferase activity	O96028	P26358	Q14749	Q15910	Q9UBL3	Q9Y6K1
GO:0004527	0.00605301607180129	29/4791	4/380	0.194051439880408	exonuclease activity	O95453	P22413	P27695	Q9Y2L1
GO:0000149	0.00605301607180129	29/4791	4/380	0.194051439880408	SNARE binding	O95477	P00519	P31645	P37840
GO:0005507	0.00605301607180129	29/4791	4/380	0.194051439880408	copper ion binding	P02768	P04637	P37840	Q99497
GO:0008092	0.0824462533917762	395/4791	36/380	0.206483403632919	cytoskeletal protein binding	O00429	O14745	O43526	P00519	P00533	P02649	P02730	P08575	P10276	P10636	P11532	P12821	P12883	P13533	P23975	P26045	P29474	P31645	P35637	P37231	P37840	P42768	P51452	P51681	P52732	P61073	P63316	P68133	Q02224	Q06787	Q09472	Q13526	Q13563	Q13936	Q8NI77	Q9H2S1
GO:0004860	0.00417449384262158	20/4791	3/380	0.208157893571391	protein kinase inhibitor activity	P10644	P37840	Q9H4A3
GO:0003682	0.0507201001878522	243/4791	23/380	0.21237271513498	chromatin binding	O95644	O96028	P00533	P03372	P04637	P10275	P10276	P11308	P11387	P26358	P27695	P28069	P35637	P37231	P43246	P56524	Q06609	Q06787	Q09472	Q15910	Q9NPD8	Q9UBL3	Q9Y6K1
GO:0005227	0.00229597161344187	11/4791	2/380	0.215169034695019	calcium activated cation channel activity	Q8IU99	Q9H2S1
GO:0008198	0.00229597161344187	11/4791	2/380	0.215169034695019	ferrous iron binding	P02787	P37840
GO:0140326	0.00229597161344187	11/4791	2/380	0.215169034695019	ATPase-coupled intramembrane lipid transporter activity	O95477	P08183
GO:0043028	0.00229597161344187	11/4791	2/380	0.215169034695019	cysteine-type endopeptidase regulator activity involved in apoptotic process	P01138	P37840
GO:0016831	0.00229597161344187	11/4791	2/380	0.215169034695019	carboxy-lyase activity	P06132	Q99259
GO:0016646	0.00229597161344187	11/4791	2/380	0.215169034695019	oxidoreductase activity, acting on the CH-NH group of donors, NAD or NADP as acceptor	P00374	P42898
GO:0030674	0.0175328741390106	84/4791	9/380	0.219503958201187	protein-macromolecule adaptor activity	O14745	P02730	P06858	P10636	P11142	P19634	P36507	Q02750	Q06124
GO:0016491	0.063243581715717	303/4791	28/380	0.219720429881805	oxidoreductase activity	O75874	P00367	P00374	P00439	P05093	P09917	P11511	P11712	P12268	P14920	P16050	P20815	P20839	P21397	P27695	P29474	P35520	P37840	P42898	P47989	P48735	P49327	P49448	P50213	P52895	P68871	P69905	Q99497
GO:0008170	0.00647046545606345	31/4791	4/380	0.228228044540849	N-methyltransferase activity	O96028	Q14749	Q15910	Q9UBL3
GO:0048306	0.00438321853475266	21/4791	3/380	0.229604818916122	calcium-dependent protein binding	P16109	P19634	P63316
GO:0019905	0.00438321853475266	21/4791	3/380	0.229604818916122	syntaxin binding	O95477	P00519	P31645
GO:0042287	0.00250469630557295	12/4791	2/380	0.245481818554105	MHC protein binding	P07437	P55072
GO:0001786	0.00250469630557295	12/4791	2/380	0.245481818554105	phosphatidylserine binding	P11142	Q9ULH1
GO:0070840	0.00250469630557295	12/4791	2/380	0.245481818554105	dynein complex binding	P37840	Q06787
GO:0120015	0.00250469630557295	12/4791	2/380	0.245481818554105	sterol transfer activity	O95477	P02649
GO:0016628	0.00250469630557295	12/4791	2/380	0.245481818554105	oxidoreductase activity, acting on the CH-CH group of donors, NAD or NADP as acceptor	P49327	P52895
GO:0042910	0.00250469630557295	12/4791	2/380	0.245481818554105	xenobiotic transmembrane transporter activity	P08183	Q92887
GO:0050750	0.00250469630557295	12/4791	2/380	0.245481818554105	low-density lipoprotein particle receptor binding	P02649	P05067
GO:0050998	0.00250469630557295	12/4791	2/380	0.245481818554105	nitric-oxide synthase binding	P11532	P31645
GO:0120020	0.00250469630557295	12/4791	2/380	0.245481818554105	cholesterol transfer activity	O95477	P02649
GO:0043022	0.00250469630557295	12/4791	2/380	0.245481818554105	ribosome binding	P42345	Q06787
GO:0090079	0.00667919014819453	32/4791	4/380	0.245853959863893	translation regulator activity, nucleic acid binding	O00418	P00374	P10276	P34896
GO:0001098	0.00459194322688374	22/4791	3/380	0.251435815317247	basal transcription machinery binding	P03372	P04637	P10275
GO:0001099	0.00459194322688374	22/4791	3/380	0.251435815317247	basal RNA polymerase II transcription machinery binding	P03372	P04637	P10275
GO:0042626	0.0112711333750783	54/4791	6/380	0.25463015746758	ATPase-coupled transmembrane transporter activity	O60706	O95477	P08183	P13569	Q09428	Q92887
GO:0016705	0.0137758296806512	66/4791	7/380	0.266961891074919	oxidoreductase activity, acting on paired donors, with incorporation or reduction of molecular oxygen	P00439	P05093	P11511	P11712	P20815	P29474	P52895
GO:0015399	0.0114798580672094	55/4791	6/380	0.268411664009548	primary active transmembrane transporter activity	O60706	O95477	P08183	P13569	Q09428	Q92887
GO:0018024	0.00480066791901482	23/4791	3/380	0.273551543942499	histone-lysine N-methyltransferase activity	O96028	Q15910	Q9UBL3
GO:0032934	0.00480066791901482	23/4791	3/380	0.273551543942499	sterol binding	O95477	P51449	Q13133
GO:0019210	0.00480066791901482	23/4791	3/380	0.273551543942499	kinase inhibitor activity	P10644	P37840	Q9H4A3
GO:0140297	0.0306825297432686	147/4791	14/380	0.274898547330959	DNA-binding transcription factor binding	P03372	P09874	P10826	P11473	P27695	P28069	P35637	P36888	P37231	P56524	Q09472	Q13510	Q96RI1	Q99497
GO:0140323	0.00271342099770403	13/4791	2/380	0.275934723139745	solute:anion antiporter activity	P02730	Q9H2B4
GO:0004177	0.00271342099770403	13/4791	2/380	0.275934723139745	aminopeptidase activity	P03951	P12821
GO:0016702	0.00271342099770403	13/4791	2/380	0.275934723139745	oxidoreductase activity, acting on single donors with incorporation of molecular oxygen, incorporation of two atoms of oxygen	P09917	P16050
GO:0016701	0.00271342099770403	13/4791	2/380	0.275934723139745	oxidoreductase activity, acting on single donors with incorporation of molecular oxygen	P09917	P16050
GO:0016645	0.00271342099770403	13/4791	2/380	0.275934723139745	oxidoreductase activity, acting on the CH-NH group of donors	P00374	P42898
GO:0005164	0.00271342099770403	13/4791	2/380	0.275934723139745	tumor necrosis factor receptor binding	P01375	Q14790
GO:0015301	0.00271342099770403	13/4791	2/380	0.275934723139745	anion:anion antiporter activity	P02730	Q9H2B4
GO:0140303	0.00271342099770403	13/4791	2/380	0.275934723139745	intramembrane lipid transporter activity	O95477	P08183
GO:0004683	0.00271342099770403	13/4791	2/380	0.275934723139745	calmodulin-dependent protein kinase activity	O00418	Q16644
GO:0030898	0.00271342099770403	13/4791	2/380	0.275934723139745	actin-dependent ATPase activity	P12883	P13533
GO:0016835	0.00709663953245669	34/4791	4/380	0.281913392496614	carbon-oxygen lyase activity	P13716	P35520	P49327	Q99497
GO:0046943	0.0116885827593404	56/4791	6/380	0.282374169223123	carboxylic acid transmembrane transporter activity	O14745	P43003	P43004	Q86YT5	Q92887	Q9H2B4
GO:0045296	0.0212899185973701	102/4791	10/380	0.288349115910394	cadherin binding	O75874	P00533	P11142	P14618	P18031	P49327	P49768	Q06124	Q99497	Q9ULH1
GO:0016279	0.0050093926111459	24/4791	3/380	0.295858329067913	protein-lysine N-methyltransferase activity	O96028	Q15910	Q9UBL3
GO:0016278	0.0050093926111459	24/4791	3/380	0.295858329067913	lysine N-methyltransferase activity	O96028	Q15910	Q9UBL3
GO:0005342	0.0118973074514715	57/4791	6/380	0.29649457907533	organic acid transmembrane transporter activity	O14745	P43003	P43004	Q86YT5	Q92887	Q9H2B4
GO:0016860	0.00292214568983511	14/4791	2/380	0.306315393962951	intramolecular oxidoreductase activity	P05106	P14174
GO:0043539	0.00292214568983511	14/4791	2/380	0.306315393962951	protein serine/threonine kinase activator activity	P36507	Q02750
GO:0046527	0.00292214568983511	14/4791	2/380	0.306315393962951	glucosyltransferase activity	P04062	P13807
GO:0005246	0.00292214568983511	14/4791	2/380	0.306315393962951	calcium channel regulator activity	Q13976	Q14643
GO:0008188	0.00292214568983511	14/4791	2/380	0.306315393962951	neuropeptide receptor activity	P29371	Q969F8
GO:0015248	0.00292214568983511	14/4791	2/380	0.306315393962951	sterol transporter activity	O95477	P02649
GO:0019843	0.00292214568983511	14/4791	2/380	0.306315393962951	rRNA binding	Q00987	Q05823
GO:0008514	0.0169067000626174	81/4791	8/380	0.311778712079192	organic anion transmembrane transporter activity	O14745	P02730	P13569	P43003	P43004	Q86YT5	Q92887	Q9H2B4
GO:0098772	0.228553537883532	1095/4791	91/380	0.318390927012393	molecular function regulator	O00429	O14745	O43924	O60706	O95644	O96028	P00519	P00533	P00734	P01008	P01009	P01024	P01138	P01308	P01375	P01584	P02649	P02751	P02766	P03372	P04049	P04637	P05067	P05155	P05546	P08185	P09874	P10275	P10276	P10644	P10826	P11308	P11473	P13569	P14174	P14210	P14921	P19971	P21860	P21917	P22301	P22309	P26045	P27695
GO:0008168	0.0123147568357337	59/4791	6/380	0.325117346536384	methyltransferase activity	O96028	P26358	Q14749	Q15910	Q9UBL3	Q9Y6K1
GO:0005200	0.0123147568357337	59/4791	6/380	0.325117346536384	structural constituent of cytoskeleton	P07437	P11532	P14136	P23258	P68133	Q71U36
GO:0003723	0.0851596743894803	408/4791	35/380	0.334264030858678	RNA binding	O00418	O14746	O14980	O75643	O95453	P00374	P04637	P09874	P10276	P10636	P11142	P11387	P12268	P14618	P18031	P20839	P26358	P27695	P34896	P35637	P49327	P55072	P55263	P78527	Q00987	Q05823	Q06787	Q07954	Q09472	Q15910	Q99497	Q9NR96	Q9UPY3	Q9Y2L1	Q9Y3Z3
GO:0016879	0.00313087038196619	15/4791	2/380	0.336444119640441	ligase activity, forming carbon-nitrogen bonds	P27708	P31327
GO:0005548	0.00313087038196619	15/4791	2/380	0.336444119640441	phospholipid transporter activity	O95477	P08183
GO:0016893	0.00313087038196619	15/4791	2/380	0.336444119640441	endonuclease activity, active with either ribo- or deoxyribonucleic acids and producing 5'-phosphomonoesters	P27695	Q9UPY3
GO:0035591	0.00542684199540806	26/4791	3/380	0.340700519446596	signaling adaptor activity	P36507	Q02750	Q06124
GO:0015171	0.00542684199540806	26/4791	3/380	0.340700519446596	amino acid transmembrane transporter activity	O14745	P43003	P43004
GO:0042054	0.00542684199540806	26/4791	3/380	0.340700519446596	histone methyltransferase activity	O96028	Q15910	Q9UBL3
GO:0070491	0.00563556668753914	27/4791	3/380	0.363079198546993	repressing transcription factor binding	P37231	P56524	Q99497
GO:0016763	0.00333959507409727	16/4791	2/380	0.36617001149457	transferase activity, transferring pentosyl groups	P09874	P19971
GO:0000146	0.00333959507409727	16/4791	2/380	0.36617001149457	microfilament motor activity	P12883	P13533
GO:0030544	0.00333959507409727	16/4791	2/380	0.36617001149457	Hsp70 protein binding	P37840	Q07812
GO:0004601	0.00333959507409727	16/4791	2/380	0.36617001149457	peroxidase activity	P68871	P69905
GO:0120013	0.00333959507409727	16/4791	2/380	0.36617001149457	lipid transfer activity	O95477	P02649
GO:0003774	0.0129409309121269	62/4791	6/380	0.368669409436945	motor activity	P12883	P13533	P52732	Q02224	Q13526	Q8NI77
GO:0003779	0.0379878939678564	182/4791	16/380	0.37047325122773	actin binding	P00519	P00533	P10636	P11532	P12821	P12883	P13533	P23975	P29474	P31645	P37840	P42768	P51681	P61073	P63316	Q8NI77
GO:0050660	0.00814026299311208	39/4791	4/380	0.374430522172422	flavin adenine dinucleotide binding	P14920	P29474	P42898	P47989
GO:0003684	0.00814026299311208	39/4791	4/380	0.374430522172422	damaged DNA binding	P27695	P43246	P54132	Q09472
GO:0004518	0.0156543519098309	75/4791	7/380	0.384834302635112	nuclease activity	O95453	P22413	P27695	Q05823	Q9UPY3	Q9Y2L1	Q9Y3Z3
GO:0050681	0.00354831976622834	17/4791	2/380	0.395367581389631	androgen receptor binding	Q09472	Q99497
GO:0015179	0.00354831976622834	17/4791	2/380	0.395367581389631	L-amino acid transmembrane transporter activity	P43003	P43004
GO:0005080	0.00354831976622834	17/4791	2/380	0.395367581389631	protein kinase C binding	P00519	P31749
GO:0008276	0.00605301607180129	29/4791	3/380	0.407406800055744	protein methyltransferase activity	O96028	Q15910	Q9UBL3
GO:0043130	0.00375704445835942	18/4791	2/380	0.42393367891524	ubiquitin binding	P61073	Q00987
GO:0016765	0.00375704445835942	18/4791	2/380	0.42393367891524	transferase activity, transferring alkyl or aryl (other than methyl) groups	P08397	Q96EY8
GO:0031490	0.00876643706950532	42/4791	4/380	0.429770078516247	chromatin DNA binding	P10276	P27695	Q09472	Q15910
GO:1990939	0.0039657691504905	19/4791	2/380	0.451784752666535	ATP-dependent microtubule motor activity	P52732	Q8NI77
GO:0043014	0.0039657691504905	19/4791	2/380	0.451784752666535	alpha-tubulin binding	P23975	P37840
GO:0060090	0.0223335420580255	107/4791	9/380	0.478480336885205	molecular adaptor activity	O14745	P02730	P06858	P10636	P11142	P19634	P36507	Q02750	Q06124
GO:0140097	0.0223335420580255	107/4791	9/380	0.478480336885205	catalytic activity, acting on DNA	O14746	P11387	P26358	P27695	P54132	Q06609	Q86WJ1	Q9UPY3	Q9Y6K1
GO:0043565	0.106658317678981	511/4791	41/380	0.494434609578619	sequence-specific DNA binding	O14746	O95644	O96028	P00519	P01375	P03372	P04637	P05067	P09874	P10275	P10276	P10636	P10826	P11308	P11387	P11473	P14921	P26358	P27695	P28069	P37231	P37840	P40424	P42345	P43246	P51449	P54132	P56524	Q01196	Q09472	Q13133	Q13951	Q15303	Q15910	Q92731	Q96RI1	Q99497	Q99814	Q9NR96	Q9UBL3	Q9Y6K1
GO:0003713	0.0252556877478606	121/4791	10/380	0.494847745153694	transcription coactivator activity	P00519	P10276	P27695	P35637	P37231	Q09472	Q13133	Q13951	Q92731	Q99497
GO:0004519	0.00960133583802964	46/4791	4/380	0.501297463273355	endonuclease activity	P27695	Q05823	Q9UPY3	Q9Y2L1
GO:0030695	0.0177415988311417	85/4791	7/380	0.516835143301823	GTPase regulator activity	O00429	O43924	P42768	P50148	P52565	Q07889	Q9ULH1
GO:0000987	0.0653308286370278	313/4791	25/380	0.517549932288488	cis-regulatory region sequence-specific DNA binding	O95644	P03372	P04637	P05067	P10275	P10276	P10826	P11308	P11387	P11473	P14921	P28069	P37231	P40424	P42345	P51449	P56524	Q01196	Q09472	Q13133	Q15910	Q92731	Q96RI1	Q99814	Q9Y6K1
GO:0033613	0.00981006053016072	47/4791	4/380	0.518583940269842	activating transcription factor binding	P28069	P37231	P56524	Q09472
GO:0003725	0.00459194322688374	22/4791	2/380	0.530456740748461	double-stranded RNA binding	Q06787	Q9UPY3
GO:0015485	0.00459194322688374	22/4791	2/380	0.530456740748461	cholesterol binding	O95477	Q13133
GO:0032182	0.00459194322688374	22/4791	2/380	0.530456740748461	ubiquitin-like protein binding	P61073	Q00987
GO:0004520	0.00459194322688374	22/4791	2/380	0.530456740748461	endodeoxyribonuclease activity	P27695	Q9UPY3
GO:0015297	0.00730536422458777	35/4791	3/380	0.533163937048956	antiporter activity	P02730	P19634	Q9H2B4
GO:0000978	0.063452306407848	304/4791	24/380	0.542813450223862	RNA polymerase II cis-regulatory region sequence-specific DNA binding	O95644	P03372	P04637	P05067	P10275	P10276	P10826	P11308	P11387	P11473	P14921	P28069	P37231	P40424	P51449	P56524	Q01196	Q09472	Q13133	Q15910	Q92731	Q96RI1	Q99814	Q9Y6K1
GO:0051020	0.036944270507201	177/4791	14/380	0.546223329878188	GTPase binding	O00429	O14980	O43924	O95477	P04049	P15056	P42768	P52565	Q07889	Q07890	Q6DN90	Q8WZA2	Q9H244	Q9Y2L1
GO:0003777	0.00751408891671885	36/4791	3/380	0.552660076012162	microtubule motor activity	P52732	Q02224	Q8NI77
GO:0016758	0.0156543519098309	75/4791	6/380	0.553574367894579	transferase activity, transferring hexosyl groups	P04062	P06737	P11217	P13807	P19971	P22309
GO:0003714	0.015863076601962	76/4791	6/380	0.566890786712716	transcription corepressor activity	P10276	P27695	P56524	Q13510	Q15910	Q9Y6K1
GO:0051015	0.018576497599666	89/4791	7/380	0.566967811299672	actin filament binding	P00519	P00533	P12883	P13533	P31645	P42768	P63316
GO:0030145	0.0050093926111459	24/4791	2/380	0.578475318102362	manganese ion binding	P00519	P17612
GO:0016798	0.010644959298685	51/4791	4/380	0.584698619670679	hydrolase activity, acting on glycosyl bonds	P04062	P10253	P27695	Q9Y223
GO:0005319	0.010644959298685	51/4791	4/380	0.584698619670679	lipid transporter activity	O95477	P02649	P02753	P08183
GO:0016757	0.0189939469839282	91/4791	7/380	0.591125888694388	transferase activity, transferring glycosyl groups	P04062	P06737	P09874	P11217	P13807	P19971	P22309
GO:0050840	0.00521811730327698	25/4791	2/380	0.601101999086285	extracellular matrix binding	P05106	P08514
GO:0140098	0.0219160926737633	105/4791	8/380	0.601106505275996	catalytic activity, acting on RNA	O14746	O75643	O95453	P27695	Q05823	Q9UPY3	Q9Y2L1	Q9Y3Z3
GO:0005085	0.0164892506783553	79/4791	6/380	0.60564651435963	guanyl-nucleotide exchange factor activity	Q07889	Q07890	Q6DN90	Q8WZA2	Q9H244	Q9Y2L1
GO:0003690	0.103109997912753	494/4791	38/380	0.609326817475065	double-stranded DNA binding	O95644	P00519	P00533	P01375	P03372	P04637	P05067	P09874	P10275	P10276	P10636	P10826	P11308	P11387	P11473	P14921	P27695	P28069	P37231	P37840	P40424	P42345	P43246	P51449	P56524	P78527	Q01196	Q06609	Q09472	Q13133	Q15303	Q15910	Q92731	Q96RI1	Q99497	Q99814	Q9UBL3	Q9Y6K1
GO:0008238	0.00542684199540806	26/4791	2/380	0.622802122389049	exopeptidase activity	P03951	P12821
GO:0016874	0.0139845543727823	67/4791	5/380	0.623193888622866	ligase activity	O00763	P27708	P31327	Q00987	Q13085
GO:0004553	0.00834898768524316	40/4791	3/380	0.625589593911644	hydrolase activity, hydrolyzing O-glycosyl compounds	P04062	P10253	Q9Y223
GO:0031267	0.0283865581298268	136/4791	10/380	0.647171809046213	small GTPase binding	O00429	O14980	O43924	O95477	P04049	P15056	P42768	P52565	Q07889	Q8WZA2
GO:0004386	0.0144020037570445	69/4791	5/380	0.649455883704877	helicase activity	O75643	P54132	Q06609	Q86WJ1	Q9UPY3
GO:0030545	0.0340221248173659	163/4791	12/380	0.651179703122548	receptor regulator activity	P00734	P01138	P01308	P01375	P01584	P02766	P05067	P14174	P14210	P19971	P22301	Q92731
GO:0060589	0.0204550198288458	98/4791	7/380	0.669938408328759	nucleoside-triphosphatase regulator activity	O00429	O43924	P42768	P50148	P52565	Q07889	Q9ULH1
GO:0048365	0.00605301607180129	29/4791	2/380	0.682410696107727	Rac GTPase binding	P42768	P52565
GO:0019829	0.00605301607180129	29/4791	2/380	0.682410696107727	ATPase-coupled cation transmembrane transporter activity	O60706	Q09428
GO:0000976	0.0872469213107911	418/4791	31/380	0.686540507357176	transcription regulatory region sequence-specific DNA binding	O95644	P01375	P03372	P04637	P05067	P09874	P10275	P10276	P10826	P11308	P11387	P11473	P14921	P28069	P37231	P37840	P40424	P42345	P51449	P56524	Q01196	Q09472	Q13133	Q15303	Q15910	Q92731	Q96RI1	Q99497	Q99814	Q9UBL3	Q9Y6K1
GO:0001067	0.0874556460029221	419/4791	31/380	0.691775998691197	regulatory region nucleic acid binding	O95644	P01375	P03372	P04637	P05067	P09874	P10275	P10276	P10826	P11308	P11387	P11473	P14921	P28069	P37231	P37840	P40424	P42345	P51449	P56524	Q01196	Q09472	Q13133	Q15303	Q15910	Q92731	Q96RI1	Q99497	Q99814	Q9UBL3	Q9Y6K1
GO:0008083	0.0152369025255688	73/4791	5/380	0.698404057118152	growth factor activity	P00734	P01138	P14210	P19971	P22301
GO:0005096	0.0152369025255688	73/4791	5/380	0.698404057118152	GTPase activator activity	O00429	P50148	P52565	Q07889	Q9ULH1
GO:0001102	0.00626174076393237	30/4791	2/380	0.700494590634185	RNA polymerase II activating transcription factor binding	P28069	Q09472
GO:0042625	0.00626174076393237	30/4791	2/380	0.700494590634185	ATPase-coupled ion transmembrane transporter activity	O60706	Q09428
GO:0048018	0.0325610519724483	156/4791	11/380	0.704153154810094	receptor ligand activity	P00734	P01138	P01308	P01375	P01584	P02766	P05067	P14174	P14210	P19971	P22301
GO:0030546	0.0325610519724483	156/4791	11/380	0.704153154810094	signaling receptor activator activity	P00734	P01138	P01308	P01375	P01584	P02766	P05067	P14174	P14210	P19971	P22301
GO:0016627	0.00647046545606345	31/4791	2/380	0.717716785995397	oxidoreductase activity, acting on the CH-CH group of donors	P49327	P52895
GO:0016746	0.0156543519098309	75/4791	5/380	0.721041650947518	transferase activity, transferring acyl groups	O15269	P00488	P21980	P49327	Q09472
GO:0003678	0.00981006053016072	47/4791	3/380	0.732524414190909	DNA helicase activity	P54132	Q06609	Q86WJ1
GO:0004536	0.00667919014819453	32/4791	2/380	0.734099821445649	deoxyribonuclease activity	P27695	Q9UPY3
GO:1990837	0.094969734919641	455/4791	33/380	0.739681838298414	sequence-specific double-stranded DNA binding	O95644	P00519	P01375	P03372	P04637	P05067	P09874	P10275	P10276	P10826	P11308	P11387	P11473	P14921	P28069	P37231	P37840	P40424	P42345	P43246	P51449	P56524	Q01196	Q09472	Q13133	Q15303	Q15910	Q92731	Q96RI1	Q99497	Q99814	Q9UBL3	Q9Y6K1
GO:0051213	0.00688791484032561	33/4791	2/380	0.74966808602892	dioxygenase activity	P09917	P16050
GO:0008094	0.0133583802963891	64/4791	4/380	0.759005138051871	DNA-dependent ATPase activity	P43246	P54132	Q06609	Q86WJ1
GO:0003712	0.0427885618868712	205/4791	14/380	0.762057381176952	transcription coregulator activity	P00519	P10276	P27695	P35637	P37231	P56524	Q09472	Q13133	Q13510	Q13951	Q15910	Q92731	Q99497	Q9Y6K1
GO:0008017	0.0196201210603214	94/4791	6/380	0.767578455498923	microtubule binding	O00429	P10636	P52732	Q02224	Q06787	Q8NI77
GO:0016407	0.00751408891671885	36/4791	2/380	0.791747180722398	acetyltransferase activity	P49327	Q09472
GO:0005125	0.0141932790649134	68/4791	4/380	0.799587879236799	cytokine activity	P01375	P01584	P14174	P22301
GO:0051540	0.00793153830098101	38/4791	2/380	0.81622088529124	metal cluster binding	P47989	P80404
GO:0051536	0.00793153830098101	38/4791	2/380	0.81622088529124	iron-sulfur cluster binding	P47989	P80404
GO:0004222	0.00793153830098101	38/4791	2/380	0.81622088529124	metalloendopeptidase activity	P45452	Q76LX8
GO:0016779	0.00793153830098101	38/4791	2/380	0.81622088529124	nucleotidyltransferase activity	O14746	P00519
GO:0000977	0.076393237319975	366/4791	25/380	0.818072001084493	RNA polymerase II transcription regulatory region sequence-specific DNA binding	O95644	P03372	P04637	P05067	P09874	P10275	P10276	P10826	P11308	P11387	P11473	P14921	P28069	P37231	P40424	P51449	P56524	Q01196	Q09472	Q13133	Q15910	Q92731	Q96RI1	Q99814	Q9Y6K1
GO:0008237	0.0114798580672094	55/4791	3/380	0.823640439127581	metallopeptidase activity	P12821	P45452	Q76LX8
GO:0005088	0.00855771237737424	41/4791	2/380	0.84812411672407	Ras guanyl-nucleotide exchange factor activity	Q07889	Q8WZA2
GO:0005179	0.00855771237737424	41/4791	2/380	0.84812411672407	hormone activity	P01308	P02766
GO:0001228	0.0432060112711334	207/4791	13/380	0.849512835666027	DNA-binding transcription activator activity, RNA polymerase II-specific	O95644	P03372	P04637	P09874	P10275	P11308	P14921	P28069	P40424	Q00987	Q01196	Q96RI1	Q99814
GO:0001216	0.0434147359632645	208/4791	13/380	0.854118468934186	DNA-binding transcription activator activity	O95644	P03372	P04637	P09874	P10275	P11308	P14921	P28069	P40424	Q00987	Q01196	Q96RI1	Q99814
GO:0015631	0.0283865581298268	136/4791	8/380	0.856980491890611	tubulin binding	O00429	P10636	P23975	P37840	P52732	Q02224	Q06787	Q8NI77
GO:0019787	0.0189939469839282	91/4791	5/380	0.859306962744053	ubiquitin-like protein transferase activity	P56524	Q00987	Q93034	Q9NPD8	Q9UDY8
GO:0017048	0.0125234815278647	60/4791	3/380	0.86601150122822	Rho GTPase binding	P42768	P52565	Q07889
GO:0016651	0.00918388645376748	44/4791	2/380	0.87491727337415	oxidoreductase activity, acting on NAD(P)H	P29474	P52895
GO:0016747	0.013149655604258	63/4791	3/380	0.886903237642543	transferase activity, transferring acyl groups other than amino-acyl groups	O15269	P49327	Q09472
GO:0003677	0.157169693174703	753/4791	52/380	0.887895492296229	DNA binding	O14746	O95644	O96028	P00519	P00533	P01375	P02768	P03372	P04637	P05067	P09874	P10275	P10276	P10636	P10826	P11308	P11387	P11473	P12268	P14921	P20839	P26358	P27695	P28069	P35637	P37231	P37840	P40424	P42345	P43246	P51449	P54132	P56524	P78527	Q01196	Q06609	Q07889	Q07890	Q09472	Q13133	Q13951	Q15303	Q15910	Q92731
GO:0004842	0.0171154247547485	82/4791	4/380	0.900104415806913	ubiquitin-protein transferase activity	Q00987	Q93034	Q9NPD8	Q9UDY8
GO:0017016	0.0271342099770403	130/4791	7/380	0.90110656455781	Ras GTPase binding	O00429	O14980	O43924	P42768	P52565	Q07889	Q8WZA2
GO:0008194	0.0102275099144229	49/4791	2/380	0.910090368142372	UDP-glycosyltransferase activity	P13807	P22309
GO:0015078	0.010436234606554	50/4791	2/380	0.915912162212213	proton transmembrane transporter activity	P19634	P49281
GO:0017137	0.0108536839908161	52/4791	2/380	0.926510732247496	Rab GTPase binding	O00429	O43924
GO:0009055	0.0110624086829472	53/4791	2/380	0.931325618791965	electron transfer activity	P11511	P47989
GO:0042393	0.0154456272176999	74/4791	3/380	0.940796775980809	histone binding	O60674	P37840	Q06787
GO:0140030	0.0118973074514715	57/4791	2/380	0.947761627825802	modification-dependent protein binding	P55072	Q06787
GO:0000981	0.0824462533917762	395/4791	23/380	0.961521968485975	DNA-binding transcription factor activity, RNA polymerase II-specific	O95644	O96028	P03372	P04637	P09874	P10275	P10276	P10826	P11308	P11473	P14921	P28069	P37231	P40424	P51449	Q00987	Q01196	Q13133	Q13951	Q15910	Q92731	Q96RI1	Q99814
GO:0003700	0.0868294719265289	416/4791	23/380	0.980817267319949	DNA-binding transcription factor activity	O95644	O96028	P03372	P04637	P09874	P10275	P10276	P10826	P11308	P11473	P14921	P28069	P37231	P40424	P51449	Q00987	Q01196	Q13133	Q13951	Q15910	Q92731	Q96RI1	Q99814
GO:0003676	0.227092465038614	1088/4791	70/380	0.985467237394787	nucleic acid binding	O00418	O14746	O14980	O75643	O95453	O95644	O96028	P00374	P00519	P00533	P01375	P02768	P03372	P04637	P05067	P09874	P10275	P10276	P10636	P10826	P11142	P11308	P11387	P11473	P12268	P14618	P14921	P18031	P20839	P22413	P26358	P27695	P28069	P34896	P35637	P37231	P37840	P40424	P42345	P43246	P49327	P51449	P54132	P55072
GO:0140110	0.115216030056356	552/4791	31/380	0.98951091111052	transcription regulator activity	O95644	O96028	P00519	P03372	P04637	P09874	P10275	P10276	P10826	P11308	P11473	P14921	P27695	P28069	P35637	P37231	P40424	P51449	P56524	Q00987	Q01196	Q09472	Q13133	Q13510	Q13951	Q15910	Q92731	Q96RI1	Q99497	Q99814	Q9Y6K1
GO:0001227	0.0189939469839282	91/4791	2/380	0.995470374378285	DNA-binding transcription repressor activity, RNA polymerase II-specific	P37231	P51449
GO:0001217	0.0189939469839282	91/4791	2/380	0.995470374378285	DNA-binding transcription repressor activity	P37231	P51449
GO:0005201	0.0200375704445836	96/4791	2/380	0.996880607193849	extracellular matrix structural constituent	P02751	P04275
GO:0005198	0.0619912335629305	297/4791	11/380	0.999245194488284	structural molecule activity	P02649	P02751	P04275	P06213	P07437	P08069	P11532	P14136	P23258	P68133	Q71U36
GO:0004594	0.000208724692131079	1/4791	1/380	NA	pantothenate kinase activity	Q9BZ23
GO:0038177	0.000417449384262158	2/4791	1/380	NA	death receptor agonist activity	P01138
GO:0005035	0.000834898768524316	4/4791	1/380	NA	death receptor activity	P19438
GO:0005089	0.00542684199540806	26/4791	1/380	NA	Rho guanyl-nucleotide exchange factor activity	Q07889
GO:0003916	0.000626174076393237	3/4791	1/380	NA	DNA topoisomerase activity	P11387
GO:0086040	0.000208724692131079	1/4791	1/380	NA	sodium:proton antiporter activity involved in regulation of cardiac muscle cell membrane potential	P19634
GO:0005001	0.00125234815278647	6/4791	1/380	NA	transmembrane receptor protein tyrosine phosphatase activity	P08575
GO:0005113	0.00146107284491755	7/4791	1/380	NA	patched binding	Q99835
GO:0005018	0.000208724692131079	1/4791	1/380	NA	platelet-derived growth factor alpha-receptor activity	P16234
GO:0061821	0.000834898768524316	4/4791	1/380	NA	telomeric D-loop binding	P54132
GO:0004897	0.0010436234606554	5/4791	1/380	NA	ciliary neurotrophic factor receptor activity	P16471
GO:0035198	0.00229597161344187	11/4791	1/380	NA	miRNA binding	Q06787
GO:0034186	0.000834898768524316	4/4791	1/380	NA	apolipoprotein A-I binding	O95477
GO:0038191	0.000626174076393237	3/4791	1/380	NA	neuropilin binding	P00519
GO:0019113	0.000208724692131079	1/4791	1/380	NA	limonene monooxygenase activity	P11712
GO:0009378	0.0010436234606554	5/4791	1/380	NA	four-way junction helicase activity	P54132
GO:0004468	0.000417449384262158	2/4791	1/380	NA	lysine N-acetyltransferase activity, acting on acetyl phosphate as donor	Q09472
GO:0017077	0.000626174076393237	3/4791	1/380	NA	oxidative phosphorylation uncoupler activity	P55851
GO:0019171	0.000208724692131079	1/4791	1/380	NA	3-hydroxyacyl-[acyl-carrier-protein] dehydratase activity	P49327
GO:0015141	0.000626174076393237	3/4791	1/380	NA	succinate transmembrane transporter activity	Q86YT5
GO:1901567	0.00146107284491755	7/4791	1/380	NA	fatty acid derivative binding	P37231
GO:0016409	0.00229597161344187	11/4791	1/380	NA	palmitoyltransferase activity	O15269
GO:0035613	0.000626174076393237	3/4791	1/380	NA	RNA stem-loop binding	Q06787
GO:0061733	0.00375704445835942	18/4791	1/380	NA	peptide-lysine-N-acetyltransferase activity	Q09472
GO:0004351	0.000208724692131079	1/4791	1/380	NA	glutamate decarboxylase activity	Q99259
GO:0044183	0.0010436234606554	5/4791	1/380	NA	protein folding chaperone	P11142
GO:0008693	0.000208724692131079	1/4791	1/380	NA	3-hydroxydecanoyl-[acyl-carrier-protein] dehydratase activity	P49327
GO:0050897	0.000417449384262158	2/4791	1/380	NA	cobalt ion binding	P34896
GO:0031177	0.000208724692131079	1/4791	1/380	NA	phosphopantetheine binding	P49327
GO:1904854	0.000208724692131079	1/4791	1/380	NA	proteasome core complex binding	P13716
GO:0005086	0.0010436234606554	5/4791	1/380	NA	ARF guanyl-nucleotide exchange factor activity	Q6DN90
GO:0047086	0.000626174076393237	3/4791	1/380	NA	ketosteroid monooxygenase activity	P52895
GO:0022884	0.000626174076393237	3/4791	1/380	NA	macromolecule transmembrane transporter activity	O95477
GO:0032552	0.000626174076393237	3/4791	1/380	NA	deoxyribonucleotide binding	Q9Y3Z3
GO:0019206	0.000626174076393237	3/4791	1/380	NA	nucleoside kinase activity	P55263
GO:0005141	0.000208724692131079	1/4791	1/380	NA	interleukin-10 receptor binding	P22301
GO:0043027	0.00125234815278647	6/4791	1/380	NA	cysteine-type endopeptidase inhibitor activity involved in apoptotic process	P37840
GO:0001042	0.000417449384262158	2/4791	1/380	NA	RNA polymerase I core binding	P04626
GO:0060228	0.000834898768524316	4/4791	1/380	NA	phosphatidylcholine-sterol O-acyltransferase activator activity	P02649
GO:0004749	0.000208724692131079	1/4791	1/380	NA	ribose phosphate diphosphokinase activity	P60891
GO:0005328	0.000208724692131079	1/4791	1/380	NA	neurotransmitter:sodium symporter activity	P23975
GO:0004962	0.000417449384262158	2/4791	1/380	NA	endothelin receptor activity	P25101
GO:0030274	0.000417449384262158	2/4791	1/380	NA	LIM domain binding	O43353
GO:0005499	0.000626174076393237	3/4791	1/380	NA	vitamin D binding	P11473
GO:0070888	0.00480066791901482	23/4791	1/380	NA	E-box binding	P37231
GO:0098680	0.000208724692131079	1/4791	1/380	NA	template-free RNA nucleotidyltransferase	O14746
GO:0010854	0.000417449384262158	2/4791	1/380	NA	adenylate cyclase regulator activity	Q14831
GO:0001642	0.000417449384262158	2/4791	1/380	NA	group III metabotropic glutamate receptor activity	Q14831
GO:0043210	0.000208724692131079	1/4791	1/380	NA	alkanesulfonate binding	P23415
GO:0008761	0.000208724692131079	1/4791	1/380	NA	UDP-N-acetylglucosamine 2-epimerase activity	Q9Y223
GO:0008271	0.00166979753704863	8/4791	1/380	NA	secondary active sulfate transmembrane transporter activity	Q9H2B4
GO:0034979	0.000626174076393237	3/4791	1/380	NA	NAD-dependent protein deacetylase activity	P56524
GO:0001640	0.000417449384262158	2/4791	1/380	NA	adenylate cyclase inhibiting G protein-coupled glutamate receptor activity	Q14831
GO:0050811	0.000626174076393237	3/4791	1/380	NA	GABA receptor binding	P18505
GO:0004530	0.000834898768524316	4/4791	1/380	NA	deoxyribonuclease I activity	Q9UPY3
GO:0016802	0.000208724692131079	1/4791	1/380	NA	trialkylsulfonium hydrolase activity	P23526
GO:0101020	0.000417449384262158	2/4791	1/380	NA	estrogen 16-alpha-hydroxylase activity	P20815
GO:0003720	0.000417449384262158	2/4791	1/380	NA	telomerase activity	O14746
GO:0030983	0.00250469630557295	12/4791	1/380	NA	mismatched DNA binding	P43246
GO:0015020	0.00250469630557295	12/4791	1/380	NA	glucuronosyltransferase activity	P22309
GO:0099602	0.000626174076393237	3/4791	1/380	NA	neurotransmitter receptor regulator activity	P05067
GO:0008422	0.000834898768524316	4/4791	1/380	NA	beta-glucosidase activity	P04062
GO:0018636	0.000208724692131079	1/4791	1/380	NA	phenanthrene 9,10-monooxygenase activity	P52895
GO:0004655	0.000417449384262158	2/4791	1/380	NA	porphobilinogen synthase activity	P13716
GO:0015932	0.00333959507409727	16/4791	1/380	NA	nucleobase-containing compound transmembrane transporter activity	Q99808
GO:0016863	0.000834898768524316	4/4791	1/380	NA	intramolecular oxidoreductase activity, transposing C=C bonds	P14174
GO:0005247	0.00187852222917971	9/4791	1/380	NA	voltage-gated chloride channel activity	P51800
GO:0004869	0.00292214568983511	14/4791	1/380	NA	cysteine-type endopeptidase inhibitor activity	P37840
GO:0004314	0.000208724692131079	1/4791	1/380	NA	[acyl-carrier-protein] S-malonyltransferase activity	P49327
GO:0004686	0.000208724692131079	1/4791	1/380	NA	elongation factor-2 kinase activity	O00418
GO:0019213	0.00146107284491755	7/4791	1/380	NA	deacetylase activity	P56524
GO:0031714	0.000208724692131079	1/4791	1/380	NA	C5a anaphylatoxin chemotactic receptor binding	P01024
GO:0005163	0.000834898768524316	4/4791	1/380	NA	nerve growth factor receptor binding	P01138
GO:0005375	0.000834898768524316	4/4791	1/380	NA	copper ion transmembrane transporter activity	P49281
GO:0002162	0.00125234815278647	6/4791	1/380	NA	dystroglycan binding	P11532
GO:0036435	0.000834898768524316	4/4791	1/380	NA	K48-linked polyubiquitin modification-dependent protein binding	P55072
GO:0004558	0.000208724692131079	1/4791	1/380	NA	alpha-1,4-glucosidase activity	P10253
GO:0005017	0.000626174076393237	3/4791	1/380	NA	platelet-derived growth factor-activated receptor activity	P16234
GO:0005335	0.000208724692131079	1/4791	1/380	NA	serotonin:sodium symporter activity	P31645
GO:0008392	0.000417449384262158	2/4791	1/380	NA	arachidonic acid epoxygenase activity	P11712
GO:0008817	0.000208724692131079	1/4791	1/380	NA	cob(I)yrinic acid a,c-diamide adenosyltransferase activity	Q96EY8
GO:0003968	0.000417449384262158	2/4791	1/380	NA	RNA-directed 5'-3' RNA polymerase activity	O14746
GO:0140294	0.000208724692131079	1/4791	1/380	NA	NAD DNA ADP-ribosyltransferase activity	P09874
GO:0034617	0.000626174076393237	3/4791	1/380	NA	tetrahydrobiopterin binding	P29474
GO:0017040	0.000208724692131079	1/4791	1/380	NA	N-acylsphingosine amidohydrolase activity	Q13510
GO:0005221	0.00125234815278647	6/4791	1/380	NA	intracellular cyclic nucleotide activated cation channel activity	Q9Y3Q4
GO:0042887	0.00250469630557295	12/4791	1/380	NA	amide transmembrane transporter activity	O95477
GO:0047115	0.000208724692131079	1/4791	1/380	NA	trans-1,2-dihydrobenzene-1,2-diol dehydrogenase activity	P52895
GO:0004854	0.000417449384262158	2/4791	1/380	NA	xanthine dehydrogenase activity	P47989
GO:0017018	0.000834898768524316	4/4791	1/380	NA	myosin phosphatase activity	P13533
GO:1990188	0.000208724692131079	1/4791	1/380	NA	euchromatin binding	Q9UBL3
GO:0090556	0.000417449384262158	2/4791	1/380	NA	phosphatidylserine floppase activity	O95477
GO:0043924	0.000208724692131079	1/4791	1/380	NA	suramin binding	Q92736
GO:1902271	0.000417449384262158	2/4791	1/380	NA	D3 vitamins binding	P11473
GO:0008483	0.00187852222917971	9/4791	1/380	NA	transaminase activity	P80404
GO:0019203	0.000417449384262158	2/4791	1/380	NA	carbohydrate phosphatase activity	P09467
GO:0017154	0.000626174076393237	3/4791	1/380	NA	semaphorin receptor activity	P08581
GO:0140327	0.0010436234606554	5/4791	1/380	NA	flippase activity	P08183
GO:0050656	0.000208724692131079	1/4791	1/380	NA	3'-phosphoadenosine 5'-phosphosulfate binding	P22413
GO:0043325	0.00125234815278647	6/4791	1/380	NA	phosphatidylinositol-3,4-bisphosphate binding	P31749
GO:0016655	0.00605301607180129	29/4791	1/380	NA	oxidoreductase activity, acting on NAD(P)H, quinone or similar compound as acceptor	P52895
GO:0008659	0.000208724692131079	1/4791	1/380	NA	(3R)-hydroxymyristoyl-[acyl-carrier-protein] dehydratase activity	P49327
GO:0052866	0.00313087038196619	15/4791	1/380	NA	phosphatidylinositol phosphate phosphatase activity	P60484
GO:0032181	0.000417449384262158	2/4791	1/380	NA	dinucleotide repeat insertion binding	P43246
GO:0005124	0.000208724692131079	1/4791	1/380	NA	scavenger receptor binding	P04062
GO:0004115	0.000834898768524316	4/4791	1/380	NA	3',5'-cyclic-AMP phosphodiesterase activity	Q08499
GO:0043208	0.0010436234606554	5/4791	1/380	NA	glycosphingolipid binding	P16109
GO:0047555	0.00125234815278647	6/4791	1/380	NA	3',5'-cyclic-GMP phosphodiesterase activity	Q9HCR9
GO:0015099	0.000208724692131079	1/4791	1/380	NA	nickel cation transmembrane transporter activity	P49281
GO:0061749	0.000417449384262158	2/4791	1/380	NA	forked DNA-dependent helicase activity	P54132
GO:0004465	0.000834898768524316	4/4791	1/380	NA	lipoprotein lipase activity	P06858
GO:0003680	0.00125234815278647	6/4791	1/380	NA	minor groove of adenine-thymine-rich DNA binding	P10636
GO:0102131	0.000208724692131079	1/4791	1/380	NA	3-oxo-glutaryl-[acp] methyl ester reductase activity	P49327
GO:0001621	0.000208724692131079	1/4791	1/380	NA	G protein-coupled ADP receptor activity	Q9H244
GO:0052743	0.000834898768524316	4/4791	1/380	NA	inositol tetrakisphosphate phosphatase activity	P60484
GO:0032554	0.000626174076393237	3/4791	1/380	NA	purine deoxyribonucleotide binding	Q9Y3Z3
GO:0005384	0.00125234815278647	6/4791	1/380	NA	manganese ion transmembrane transporter activity	P49281
GO:0000182	0.000417449384262158	2/4791	1/380	NA	rDNA binding	P42345
GO:0030507	0.00313087038196619	15/4791	1/380	NA	spectrin binding	P08575
GO:0016495	0.000208724692131079	1/4791	1/380	NA	C-X3-C chemokine receptor activity	P49238
GO:0000403	0.000834898768524316	4/4791	1/380	NA	Y-form DNA binding	P54132
GO:0005228	0.000417449384262158	2/4791	1/380	NA	intracellular sodium activated potassium channel activity	Q6UVM3
GO:0046966	0.00229597161344187	11/4791	1/380	NA	thyroid hormone receptor binding	P35637
GO:0017025	0.00125234815278647	6/4791	1/380	NA	TBP-class protein binding	P03372
GO:0050997	0.00229597161344187	11/4791	1/380	NA	quaternary ammonium group binding	O95477
GO:0042799	0.000626174076393237	3/4791	1/380	NA	histone methyltransferase activity (H4-K20 specific)	O96028
GO:0050815	0.000417449384262158	2/4791	1/380	NA	phosphoserine residue binding	Q13526
GO:0034632	0.000417449384262158	2/4791	1/380	NA	retinol transmembrane transporter activity	P02753
GO:0004551	0.000626174076393237	3/4791	1/380	NA	nucleotide diphosphatase activity	P22413
GO:0047023	0.000626174076393237	3/4791	1/380	NA	androsterone dehydrogenase activity	P52895
GO:0050421	0.000208724692131079	1/4791	1/380	NA	nitrite reductase (NO-forming) activity	P35520
GO:0017174	0.000417449384262158	2/4791	1/380	NA	glycine N-methyltransferase activity	Q14749
GO:0050544	0.000417449384262158	2/4791	1/380	NA	arachidonic acid binding	P37231
GO:0046332	0.00960133583802964	46/4791	1/380	NA	SMAD binding	P09874
GO:0051787	0.00146107284491755	7/4791	1/380	NA	misfolded protein binding	P11142
GO:0035800	0.000208724692131079	1/4791	1/380	NA	deubiquitinase activator activity	P55072
GO:0036470	0.000208724692131079	1/4791	1/380	NA	tyrosine 3-monooxygenase activator activity	Q99497
GO:0008732	0.000208724692131079	1/4791	1/380	NA	L-allo-threonine aldolase activity	P34896
GO:0070644	0.000417449384262158	2/4791	1/380	NA	vitamin D response element binding	P11473
GO:0004923	0.0010436234606554	5/4791	1/380	NA	leukemia inhibitory factor receptor activity	P16471
GO:0015137	0.000626174076393237	3/4791	1/380	NA	citrate transmembrane transporter activity	Q86YT5
GO:0015116	0.00187852222917971	9/4791	1/380	NA	sulfate transmembrane transporter activity	Q9H2B4
GO:0004032	0.000626174076393237	3/4791	1/380	NA	alditol:NADP+ 1-oxidoreductase activity	P52895
GO:0016410	0.00667919014819453	32/4791	1/380	NA	N-acyltransferase activity	Q09472
GO:0008142	0.000208724692131079	1/4791	1/380	NA	oxysterol binding	P51449
GO:0051430	0.000626174076393237	3/4791	1/380	NA	corticotropin-releasing hormone receptor 1 binding	Q5JWF2
GO:0035877	0.000417449384262158	2/4791	1/380	NA	death effector domain binding	Q14790
GO:0036218	0.000417449384262158	2/4791	1/380	NA	dTTP diphosphatase activity	P22413
GO:0015298	0.00292214568983511	14/4791	1/380	NA	solute:cation antiporter activity	P19634
GO:0005127	0.00146107284491755	7/4791	1/380	NA	ciliary neurotrophic factor receptor binding	P16471
GO:0034452	0.00146107284491755	7/4791	1/380	NA	dynactin binding	P10636
GO:0099142	0.000208724692131079	1/4791	1/380	NA	intracellularly ATP-gated ion channel activity	P13569
GO:0047117	0.000208724692131079	1/4791	1/380	NA	enoyl-[acyl-carrier-protein] reductase (NADPH, A-specific) activity	P49327
GO:0004070	0.000208724692131079	1/4791	1/380	NA	aspartate carbamoyltransferase activity	P27708
GO:0031078	0.000626174076393237	3/4791	1/380	NA	histone deacetylase activity (H3-K14 specific)	P56524
GO:0005385	0.00187852222917971	9/4791	1/380	NA	zinc ion transmembrane transporter activity	P49281
GO:0003958	0.000834898768524316	4/4791	1/380	NA	NADPH-hemoprotein reductase activity	P29474
GO:0004190	0.0010436234606554	5/4791	1/380	NA	aspartic-type endopeptidase activity	P49768
GO:0017147	0.00313087038196619	15/4791	1/380	NA	Wnt-protein binding	Q9ULV1
GO:0071889	0.00125234815278647	6/4791	1/380	NA	14-3-3 protein binding	P31749
GO:0019811	0.000208724692131079	1/4791	1/380	NA	cocaine binding	P31645
GO:0070089	0.000208724692131079	1/4791	1/380	NA	chloride-activated potassium channel activity	Q6UVM3
GO:0052813	0.000417449384262158	2/4791	1/380	NA	phosphatidylinositol bisphosphate kinase activity	P42336
GO:0017116	0.00146107284491755	7/4791	1/380	NA	single-stranded DNA helicase activity	Q06609
GO:0046975	0.00125234815278647	6/4791	1/380	NA	histone methyltransferase activity (H3-K36 specific)	O96028
GO:0033691	0.0010436234606554	5/4791	1/380	NA	sialic acid binding	P16109
GO:0004167	0.000208724692131079	1/4791	1/380	NA	dopachrome isomerase activity	P14174
GO:0061849	0.000626174076393237	3/4791	1/380	NA	telomeric G-quadruplex DNA binding	P54132
GO:0051537	0.00271342099770403	13/4791	1/380	NA	2 iron, 2 sulfur cluster binding	P47989
GO:0051371	0.00146107284491755	7/4791	1/380	NA	muscle alpha-actinin binding	Q13563
GO:0015556	0.00146107284491755	7/4791	1/380	NA	C4-dicarboxylate transmembrane transporter activity	Q86YT5
GO:0008240	0.000417449384262158	2/4791	1/380	NA	tripeptidyl-peptidase activity	P12821
GO:0052742	0.00125234815278647	6/4791	1/380	NA	phosphatidylinositol kinase activity	P42336
GO:0099609	0.000417449384262158	2/4791	1/380	NA	microtubule lateral binding	P10636
GO:0017136	0.000626174076393237	3/4791	1/380	NA	NAD-dependent histone deacetylase activity	P56524
GO:0004305	0.000208724692131079	1/4791	1/380	NA	ethanolamine kinase activity	Q9Y259
GO:0061630	0.00939261114589856	45/4791	1/380	NA	ubiquitin protein ligase activity	Q00987
GO:0015665	0.000417449384262158	2/4791	1/380	NA	alcohol transmembrane transporter activity	P02753
GO:0032405	0.00125234815278647	6/4791	1/380	NA	MutLalpha complex binding	P43246
GO:0008309	0.000208724692131079	1/4791	1/380	NA	double-stranded DNA exodeoxyribonuclease activity	P27695
GO:0005307	0.000208724692131079	1/4791	1/380	NA	choline:sodium symporter activity	Q9GZV3
GO:0004758	0.000626174076393237	3/4791	1/380	NA	serine C-palmitoyltransferase activity	O15269
GO:0004087	0.000208724692131079	1/4791	1/380	NA	carbamoyl-phosphate synthase (ammonia) activity	P31327
GO:0102132	0.000208724692131079	1/4791	1/380	NA	3-oxo-pimeloyl-[acp] methyl ester reductase activity	P49327
GO:0090722	0.000417449384262158	2/4791	1/380	NA	receptor-receptor interaction	P11362
GO:0005451	0.00125234815278647	6/4791	1/380	NA	monovalent cation:proton antiporter activity	P19634
GO:0046911	0.000208724692131079	1/4791	1/380	NA	metal chelating activity	P02649
GO:0036524	0.000208724692131079	1/4791	1/380	NA	protein deglycase activity	Q99497
GO:0004855	0.000208724692131079	1/4791	1/380	NA	xanthine oxidase activity	P47989
GO:0030346	0.0010436234606554	5/4791	1/380	NA	protein phosphatase 2B binding	P19634
GO:0005220	0.000834898768524316	4/4791	1/380	NA	inositol 1,4,5-trisphosphate-sensitive calcium-release channel activity	Q14643
GO:0001596	0.000208724692131079	1/4791	1/380	NA	angiotensin type I receptor activity	P30556
GO:0005166	0.000208724692131079	1/4791	1/380	NA	neurotrophin p75 receptor binding	P04629
GO:0017166	0.0010436234606554	5/4791	1/380	NA	vinculin binding	P11532
GO:0042609	0.000626174076393237	3/4791	1/380	NA	CD4 receptor binding	P06239
GO:0008391	0.000626174076393237	3/4791	1/380	NA	arachidonic acid monooxygenase activity	P11712
GO:0070025	0.000208724692131079	1/4791	1/380	NA	carbon monoxide binding	P35520
GO:0032139	0.000417449384262158	2/4791	1/380	NA	dinucleotide insertion or deletion binding	P43246
GO:0140333	0.000626174076393237	3/4791	1/380	NA	glycerophospholipid flippase activity	P08183
GO:0008320	0.000626174076393237	3/4791	1/380	NA	protein transmembrane transporter activity	O95477
GO:0002054	0.0010436234606554	5/4791	1/380	NA	nucleobase binding	P06737
GO:0008048	0.000417449384262158	2/4791	1/380	NA	calcium sensitive guanylate cyclase activator activity	P43080
GO:0016799	0.00208724692131079	10/4791	1/380	NA	hydrolase activity, hydrolyzing N-glycosyl compounds	P27695
GO:0004853	0.000208724692131079	1/4791	1/380	NA	uroporphyrinogen decarboxylase activity	P06132
GO:0038164	0.000208724692131079	1/4791	1/380	NA	thrombopoietin receptor activity	P40238
GO:0031489	0.00125234815278647	6/4791	1/380	NA	myosin V binding	P35637
GO:0070878	0.000834898768524316	4/4791	1/380	NA	primary miRNA binding	Q15910
GO:0031210	0.00229597161344187	11/4791	1/380	NA	phosphatidylcholine binding	O95477
GO:0080084	0.000208724692131079	1/4791	1/380	NA	5S rDNA binding	P42345
GO:0008401	0.000208724692131079	1/4791	1/380	NA	retinoic acid 4-hydroxylase activity	P20815
GO:0016420	0.000208724692131079	1/4791	1/380	NA	malonyltransferase activity	P49327
GO:0016895	0.00250469630557295	12/4791	1/380	NA	exodeoxyribonuclease activity, producing 5'-phosphomonoesters	P27695
GO:0070053	0.000417449384262158	2/4791	1/380	NA	thrombospondin receptor activity	P00734
GO:0034986	0.000417449384262158	2/4791	1/380	NA	iron chaperone activity	P02787
GO:0005005	0.000834898768524316	4/4791	1/380	NA	transmembrane-ephrin receptor activity	P29320
GO:0016790	0.00187852222917971	9/4791	1/380	NA	thiolester hydrolase activity	P49327
GO:0008097	0.000834898768524316	4/4791	1/380	NA	5S rRNA binding	Q00987
GO:0008131	0.000626174076393237	3/4791	1/380	NA	primary amine oxidase activity	P21397
GO:0004359	0.000208724692131079	1/4791	1/380	NA	glutaminase activity	O94925
GO:0106017	0.000417449384262158	2/4791	1/380	NA	phosphatidylinositol-3,4-bisphosphate phosphatase activity	P60484
GO:0051434	0.000417449384262158	2/4791	1/380	NA	BH3 domain binding	Q07812
GO:0045322	0.0010436234606554	5/4791	1/380	NA	unmethylated CpG binding	Q9NR96
GO:0008536	0.00146107284491755	7/4791	1/380	NA	Ran GTPase binding	O14980
GO:0047429	0.000626174076393237	3/4791	1/380	NA	nucleoside-triphosphate diphosphatase activity	P22413
GO:0004151	0.000208724692131079	1/4791	1/380	NA	dihydroorotase activity	P27708
GO:0016531	0.000417449384262158	2/4791	1/380	NA	copper chaperone activity	Q99497
GO:0099038	0.000626174076393237	3/4791	1/380	NA	ceramide floppase activity	P08183
GO:0038147	0.000208724692131079	1/4791	1/380	NA	C-X-C motif chemokine 12 receptor activity	P61073
GO:0016727	0.000208724692131079	1/4791	1/380	NA	oxidoreductase activity, acting on CH or CH2 groups, oxygen as acceptor	P47989
GO:0017017	0.000208724692131079	1/4791	1/380	NA	MAP kinase tyrosine/serine/threonine phosphatase activity	Q16828
GO:0002060	0.000626174076393237	3/4791	1/380	NA	purine nucleobase binding	P06737
GO:0030291	0.00313087038196619	15/4791	1/380	NA	protein serine/threonine kinase inhibitor activity	P10644
GO:0015386	0.0010436234606554	5/4791	1/380	NA	potassium:proton antiporter activity	P19634
GO:0042975	0.00125234815278647	6/4791	1/380	NA	peroxisome proliferator activated receptor binding	Q00987
GO:0050473	0.000417449384262158	2/4791	1/380	NA	arachidonate 15-lipoxygenase activity	P16050
GO:0047977	0.000417449384262158	2/4791	1/380	NA	hepoxilin-epoxide hydrolase activity	P16050
GO:0032404	0.00187852222917971	9/4791	1/380	NA	mismatch repair complex binding	P43246
GO:0004176	0.000834898768524316	4/4791	1/380	NA	ATP-dependent peptidase activity	Q16740
GO:0038062	0.000417449384262158	2/4791	1/380	NA	protein tyrosine kinase collagen receptor activity	Q16832
GO:0051429	0.000626174076393237	3/4791	1/380	NA	corticotropin-releasing hormone receptor binding	Q5JWF2
GO:0016890	0.000417449384262158	2/4791	1/380	NA	site-specific endodeoxyribonuclease activity, specific for altered base	P27695
GO:1990833	0.000208724692131079	1/4791	1/380	NA	clathrin-uncoating ATPase activity	P11142
GO:0005092	0.00125234815278647	6/4791	1/380	NA	GDP-dissociation inhibitor activity	P52565
GO:0004515	0.000417449384262158	2/4791	1/380	NA	nicotinate-nucleotide adenylyltransferase activity	P00519
GO:0099635	0.000626174076393237	3/4791	1/380	NA	voltage-gated calcium channel activity involved in positive regulation of presynaptic cytosolic calcium levels	P21554
GO:0035005	0.000834898768524316	4/4791	1/380	NA	1-phosphatidylinositol-4-phosphate 3-kinase activity	P42336
GO:0004052	0.000626174076393237	3/4791	1/380	NA	arachidonate 12(S)-lipoxygenase activity	P16050
GO:0004508	0.000417449384262158	2/4791	1/380	NA	steroid 17-alpha-monooxygenase activity	P05093
GO:0031821	0.000626174076393237	3/4791	1/380	NA	G protein-coupled serotonin receptor binding	P50148
GO:0030549	0.000417449384262158	2/4791	1/380	NA	acetylcholine receptor activator activity	P05067
GO:0004705	0.000208724692131079	1/4791	1/380	NA	JUN kinase activity	P45983
GO:0033038	0.000417449384262158	2/4791	1/380	NA	bitter taste receptor activity	Q9NYV7
GO:0032450	0.000208724692131079	1/4791	1/380	NA	maltose alpha-glucosidase activity	P10253
GO:0043138	0.00250469630557295	12/4791	1/380	NA	3'-5' DNA helicase activity	P54132
GO:0070063	0.0039657691504905	19/4791	1/380	NA	RNA polymerase binding	P04626
GO:0071791	0.000208724692131079	1/4791	1/380	NA	chemokine (C-C motif) ligand 5 binding	P51681
GO:0051870	0.000417449384262158	2/4791	1/380	NA	methotrexate binding	P00374
GO:0008157	0.0010436234606554	5/4791	1/380	NA	protein phosphatase 1 binding	P51787
GO:0008327	0.00166979753704863	8/4791	1/380	NA	methyl-CpG binding	P26358
GO:0001016	0.000417449384262158	2/4791	1/380	NA	RNA polymerase III transcription regulatory region sequence-specific DNA binding	P42345
GO:0036041	0.000834898768524316	4/4791	1/380	NA	long-chain fatty acid binding	P37231
GO:0046934	0.000417449384262158	2/4791	1/380	NA	phosphatidylinositol-4,5-bisphosphate 3-kinase activity	P42336
GO:0097603	0.000417449384262158	2/4791	1/380	NA	temperature-gated ion channel activity	O75762
GO:0016854	0.0010436234606554	5/4791	1/380	NA	racemase and epimerase activity	Q9Y223
GO:0004699	0.000208724692131079	1/4791	1/380	NA	calcium-independent protein kinase C activity	Q05655
GO:0019531	0.00146107284491755	7/4791	1/380	NA	oxalate transmembrane transporter activity	Q9H2B4
GO:0032135	0.0010436234606554	5/4791	1/380	NA	DNA insertion or deletion binding	P43246
GO:0043422	0.0010436234606554	5/4791	1/380	NA	protein kinase B binding	P10276
GO:0015385	0.00125234815278647	6/4791	1/380	NA	sodium:proton antiporter activity	P19634
GO:0034061	0.00250469630557295	12/4791	1/380	NA	DNA polymerase activity	O14746
GO:0005008	0.000208724692131079	1/4791	1/380	NA	hepatocyte growth factor-activated receptor activity	P08581
GO:0050816	0.000208724692131079	1/4791	1/380	NA	phosphothreonine residue binding	Q13526
GO:0019788	0.000208724692131079	1/4791	1/380	NA	NEDD8 transferase activity	Q00987
GO:0004535	0.000417449384262158	2/4791	1/380	NA	poly(A)-specific ribonuclease activity	O95453
GO:0140034	0.00563556668753914	27/4791	1/380	NA	methylation-dependent protein binding	Q06787
GO:0042800	0.00229597161344187	11/4791	1/380	NA	histone methyltransferase activity (H3-K4 specific)	Q9UBL3
GO:0016662	0.000208724692131079	1/4791	1/380	NA	oxidoreductase activity, acting on other nitrogenous compounds as donors, cytochrome as acceptor	P35520
GO:0035381	0.000417449384262158	2/4791	1/380	NA	ATP-gated ion channel activity	P13569
GO:0003727	0.00438321853475266	21/4791	1/380	NA	single-stranded RNA binding	Q06787
GO:0005094	0.000417449384262158	2/4791	1/380	NA	Rho GDP-dissociation inhibitor activity	P52565
GO:0050693	0.000417449384262158	2/4791	1/380	NA	LBD domain binding	P37231
GO:0034212	0.00417449384262158	20/4791	1/380	NA	peptide N-acetyltransferase activity	Q09472
GO:0004505	0.000208724692131079	1/4791	1/380	NA	phenylalanine 4-monooxygenase activity	P00439
GO:0004859	0.000626174076393237	3/4791	1/380	NA	phospholipase inhibitor activity	P37840
GO:0004001	0.000208724692131079	1/4791	1/380	NA	adenosine kinase activity	P55263
GO:0016859	0.00250469630557295	12/4791	1/380	NA	cis-trans isomerase activity	Q13526
GO:0047442	0.000208724692131079	1/4791	1/380	NA	17-alpha-hydroxyprogesterone aldolase activity	P05093
GO:0004301	0.000208724692131079	1/4791	1/380	NA	epoxide hydrolase activity	P34913
GO:0070492	0.000417449384262158	2/4791	1/380	NA	oligosaccharide binding	P16109
GO:0032143	0.000417449384262158	2/4791	1/380	NA	single thymine insertion binding	P43246
GO:0003721	0.000208724692131079	1/4791	1/380	NA	telomerase RNA reverse transcriptase activity	O14746
GO:0090482	0.00313087038196619	15/4791	1/380	NA	vitamin transmembrane transporter activity	P02753
GO:0071855	0.00271342099770403	13/4791	1/380	NA	neuropeptide receptor binding	Q5JWF2
GO:0045028	0.000626174076393237	3/4791	1/380	NA	G protein-coupled purinergic nucleotide receptor activity	Q9H244
GO:0097747	0.00229597161344187	11/4791	1/380	NA	RNA polymerase activity	O14746
GO:0004523	0.000834898768524316	4/4791	1/380	NA	RNA-DNA hybrid ribonuclease activity	P27695
GO:0004925	0.000208724692131079	1/4791	1/380	NA	prolactin receptor activity	P16471
GO:0016286	0.000417449384262158	2/4791	1/380	NA	small conductance calcium-activated potassium channel activity	Q9H2S1
GO:0035401	0.000208724692131079	1/4791	1/380	NA	histone kinase activity (H3-Y41 specific)	O60674
GO:0016505	0.00125234815278647	6/4791	1/380	NA	peptidase activator activity involved in apoptotic process	P01138
GO:1901375	0.000208724692131079	1/4791	1/380	NA	acetate ester transmembrane transporter activity	Q16572
GO:0097371	0.000626174076393237	3/4791	1/380	NA	MDM2/MDM4 family protein binding	P04637
GO:0052812	0.000417449384262158	2/4791	1/380	NA	phosphatidylinositol-3,4-bisphosphate 5-kinase activity	P42336
GO:0032137	0.000834898768524316	4/4791	1/380	NA	guanine/thymine mispair binding	P43246
GO:0046976	0.000417449384262158	2/4791	1/380	NA	histone methyltransferase activity (H3-K27 specific)	Q15910
GO:0070403	0.000834898768524316	4/4791	1/380	NA	NAD+ binding	P00367
GO:0048406	0.000208724692131079	1/4791	1/380	NA	nerve growth factor binding	P04629
GO:0048407	0.00208724692131079	10/4791	1/380	NA	platelet-derived growth factor binding	P16234
GO:0097157	0.0010436234606554	5/4791	1/380	NA	pre-mRNA intronic binding	Q09472
GO:0097506	0.000417449384262158	2/4791	1/380	NA	deaminated base DNA N-glycosylase activity	P27695
GO:0140069	0.000208724692131079	1/4791	1/380	NA	histone butyryltransferase activity	Q09472
GO:0016295	0.000208724692131079	1/4791	1/380	NA	myristoyl-[acyl-carrier-protein] hydrolase activity	P49327
GO:0106177	0.000208724692131079	1/4791	1/380	NA	cyclic-GMP-AMP hydrolase activity	P22413
GO:0001094	0.0010436234606554	5/4791	1/380	NA	TFIID-class transcription factor complex binding	P04637
GO:0030742	0.00125234815278647	6/4791	1/380	NA	GTP-dependent protein binding	O00429
GO:0050178	0.000208724692131079	1/4791	1/380	NA	phenylpyruvate tautomerase activity	P14174
GO:0052689	0.00855771237737424	41/4791	1/380	NA	carboxylic ester hydrolase activity	P06858
GO:0052642	0.000208724692131079	1/4791	1/380	NA	lysophosphatidic acid phosphatase activity	P34913
GO:0060961	0.000208724692131079	1/4791	1/380	NA	phospholipase D inhibitor activity	P37840
GO:0052744	0.00166979753704863	8/4791	1/380	NA	phosphatidylinositol monophosphate phosphatase activity	P60484
GO:0044388	0.000417449384262158	2/4791	1/380	NA	small protein activating enzyme binding	Q99497
GO:0051120	0.000417449384262158	2/4791	1/380	NA	hepoxilin A3 synthase activity	P16050
GO:0017080	0.00417449384262158	20/4791	1/380	NA	sodium channel regulator activity	P26045
GO:0044323	0.000626174076393237	3/4791	1/380	NA	retinoic acid-responsive element binding	P10276
GO:0015220	0.000417449384262158	2/4791	1/380	NA	choline transmembrane transporter activity	Q9GZV3
GO:0070974	0.000208724692131079	1/4791	1/380	NA	POU domain binding	P10275
GO:0032138	0.000834898768524316	4/4791	1/380	NA	single base insertion or deletion binding	P43246
GO:1902122	0.000208724692131079	1/4791	1/380	NA	chenodeoxycholic acid binding	Q96RI1
GO:0031721	0.000208724692131079	1/4791	1/380	NA	hemoglobin alpha binding	P68871
GO:0008603	0.000417449384262158	2/4791	1/380	NA	cAMP-dependent protein kinase regulator activity	P10644
GO:0004313	0.000208724692131079	1/4791	1/380	NA	[acyl-carrier-protein] S-acetyltransferase activity	P49327
GO:0033612	0.00292214568983511	14/4791	1/380	NA	receptor serine/threonine kinase binding	Q00987
GO:0001609	0.000208724692131079	1/4791	1/380	NA	G protein-coupled adenosine receptor activity	Q9H244
GO:0086089	0.000626174076393237	3/4791	1/380	NA	voltage-gated potassium channel activity involved in atrial cardiac muscle cell action potential repolarization	P51787
GO:0005006	0.000417449384262158	2/4791	1/380	NA	epidermal growth factor-activated receptor activity	P00533
GO:0004677	0.000417449384262158	2/4791	1/380	NA	DNA-dependent protein kinase activity	P78527
GO:0033558	0.0010436234606554	5/4791	1/380	NA	protein deacetylase activity	P56524
GO:0016229	0.00354831976622834	17/4791	1/380	NA	steroid dehydrogenase activity	P52895
GO:0031826	0.000417449384262158	2/4791	1/380	NA	type 2A serotonin receptor binding	P50148
GO:0050543	0.000417449384262158	2/4791	1/380	NA	icosatetraenoic acid binding	P37231
GO:0032567	0.000208724692131079	1/4791	1/380	NA	dGTP binding	Q9Y3Z3
GO:0008307	0.0050093926111459	24/4791	1/380	NA	structural constituent of muscle	P11532
GO:0070883	0.000626174076393237	3/4791	1/380	NA	pre-miRNA binding	Q9UPY3
GO:0030249	0.000417449384262158	2/4791	1/380	NA	guanylate cyclase regulator activity	P43080
GO:0004418	0.000208724692131079	1/4791	1/380	NA	hydroxymethylbilane synthase activity	P08397
GO:0004707	0.000834898768524316	4/4791	1/380	NA	MAP kinase activity	P45983
GO:0051139	0.00125234815278647	6/4791	1/380	NA	metal ion:proton antiporter activity	P19634
GO:0043398	0.000208724692131079	1/4791	1/380	NA	HLH domain binding	Q13563
GO:0004964	0.000208724692131079	1/4791	1/380	NA	luteinizing hormone receptor activity	P22888
GO:0038186	0.000208724692131079	1/4791	1/380	NA	lithocholic acid receptor activity	P11473
GO:0047451	0.000208724692131079	1/4791	1/380	NA	3-hydroxyoctanoyl-[acyl-carrier-protein] dehydratase activity	P49327
GO:0004844	0.000417449384262158	2/4791	1/380	NA	uracil DNA N-glycosylase activity	P27695
GO:0004372	0.000208724692131079	1/4791	1/380	NA	glycine hydroxymethyltransferase activity	P34896
GO:0000406	0.000417449384262158	2/4791	1/380	NA	double-strand/single-strand DNA junction binding	P43246
GO:0042610	0.000417449384262158	2/4791	1/380	NA	CD8 receptor binding	P06239
GO:0008330	0.000208724692131079	1/4791	1/380	NA	protein tyrosine/threonine phosphatase activity	Q16828
GO:0008235	0.00313087038196619	15/4791	1/380	NA	metalloexopeptidase activity	P12821
GO:0009374	0.0010436234606554	5/4791	1/380	NA	biotin binding	O00763
GO:0004724	0.000834898768524316	4/4791	1/380	NA	magnesium-dependent protein serine/threonine phosphatase activity	O15297
GO:0050692	0.000208724692131079	1/4791	1/380	NA	DNA binding domain binding	P37231
GO:0015491	0.00250469630557295	12/4791	1/380	NA	cation:cation antiporter activity	P19634
GO:1990763	0.000417449384262158	2/4791	1/380	NA	arrestin family protein binding	P08172
GO:0140068	0.000208724692131079	1/4791	1/380	NA	histone crotonyltransferase activity	Q09472
GO:0008527	0.000417449384262158	2/4791	1/380	NA	taste receptor activity	Q9NYV7
GO:0042608	0.0010436234606554	5/4791	1/380	NA	T cell receptor binding	P06239
GO:0052740	0.000417449384262158	2/4791	1/380	NA	1-acyl-2-lysophosphatidylserine acylhydrolase activity	P06858
GO:0042577	0.000417449384262158	2/4791	1/380	NA	lipid phosphatase activity	P34913
GO:0015086	0.000626174076393237	3/4791	1/380	NA	cadmium ion transmembrane transporter activity	P49281
GO:1990459	0.00166979753704863	8/4791	1/380	NA	transferrin receptor binding	P02787
GO:0004900	0.000208724692131079	1/4791	1/380	NA	erythropoietin receptor activity	P19235
GO:0035472	0.000208724692131079	1/4791	1/380	NA	choriogonadotropin hormone receptor activity	P22888
GO:0016303	0.00125234815278647	6/4791	1/380	NA	1-phosphatidylinositol-3-kinase activity	P42336
GO:0005109	0.0039657691504905	19/4791	1/380	NA	frizzled binding	P05067
GO:0070026	0.000208724692131079	1/4791	1/380	NA	nitric oxide binding	P35520
GO:0016454	0.000626174076393237	3/4791	1/380	NA	C-palmitoyltransferase activity	O15269
GO:0016165	0.000417449384262158	2/4791	1/380	NA	linoleate 13S-lipoxygenase activity	P16050
GO:0035064	0.00563556668753914	27/4791	1/380	NA	methylated histone binding	Q06787
GO:1903135	0.0010436234606554	5/4791	1/380	NA	cupric ion binding	Q99497
GO:0031799	0.000208724692131079	1/4791	1/380	NA	type 2 metabotropic glutamate receptor binding	O14745
GO:0016714	0.0010436234606554	5/4791	1/380	NA	oxidoreductase activity, acting on paired donors, with incorporation or reduction of molecular oxygen, reduced pteridine as one donor, and incorporation of one atom of oxygen	P00439
GO:0055102	0.00125234815278647	6/4791	1/380	NA	lipase inhibitor activity	P37840
GO:0043855	0.00125234815278647	6/4791	1/380	NA	cyclic nucleotide-gated ion channel activity	Q9Y3Q4
GO:0008035	0.00146107284491755	7/4791	1/380	NA	high-density lipoprotein particle binding	O95477
GO:0036310	0.0010436234606554	5/4791	1/380	NA	annealing helicase activity	P54132
GO:0070335	0.000208724692131079	1/4791	1/380	NA	aspartate binding	P27708
GO:0016888	0.00166979753704863	8/4791	1/380	NA	endodeoxyribonuclease activity, producing 5'-phosphomonoesters	Q9UPY3
GO:0009032	0.000208724692131079	1/4791	1/380	NA	thymidine phosphorylase activity	P19971
GO:0015142	0.000626174076393237	3/4791	1/380	NA	tricarboxylic acid transmembrane transporter activity	Q86YT5
GO:0038064	0.000417449384262158	2/4791	1/380	NA	collagen receptor activity	Q16832
GO:0052745	0.00125234815278647	6/4791	1/380	NA	inositol phosphate phosphatase activity	P60484
GO:0010181	0.00187852222917971	9/4791	1/380	NA	FMN binding	P29474
GO:0004968	0.000208724692131079	1/4791	1/380	NA	gonadotropin-releasing hormone receptor activity	P30968
GO:0033592	0.000417449384262158	2/4791	1/380	NA	RNA strand annealing activity	Q06787
GO:0033885	0.000208724692131079	1/4791	1/380	NA	10-hydroxy-9-(phosphonooxy)octadecanoate phosphatase activity	P34913
GO:0019237	0.000417449384262158	2/4791	1/380	NA	centromeric DNA binding	P43246
GO:0140065	0.000208724692131079	1/4791	1/380	NA	peptide butyryltransferase activity	Q09472
GO:0018675	0.000208724692131079	1/4791	1/380	NA	(S)-limonene 6-monooxygenase activity	P11712
GO:0032810	0.000208724692131079	1/4791	1/380	NA	sterol response element binding	Q13133
GO:0008970	0.000417449384262158	2/4791	1/380	NA	phospholipase A1 activity	P06858
GO:0016314	0.000417449384262158	2/4791	1/380	NA	phosphatidylinositol-3,4,5-trisphosphate 3-phosphatase activity	P60484
GO:0004668	0.000208724692131079	1/4791	1/380	NA	protein-arginine deiminase activity	Q9UM07
GO:0016805	0.0010436234606554	5/4791	1/380	NA	dipeptidase activity	P12821
GO:0018676	0.000208724692131079	1/4791	1/380	NA	(S)-limonene 7-monooxygenase activity	P11712
GO:0005528	0.000834898768524316	4/4791	1/380	NA	FK506 binding	O95644
GO:0032027	0.0010436234606554	5/4791	1/380	NA	myosin light chain binding	P61073
GO:0008311	0.000208724692131079	1/4791	1/380	NA	double-stranded DNA 3'-5' exodeoxyribonuclease activity	P27695
GO:0001614	0.000834898768524316	4/4791	1/380	NA	purinergic nucleotide receptor activity	Q9H244
GO:0031593	0.0039657691504905	19/4791	1/380	NA	polyubiquitin modification-dependent protein binding	P55072
GO:0048403	0.000417449384262158	2/4791	1/380	NA	brain-derived neurotrophic factor binding	Q16620
GO:0004985	0.000417449384262158	2/4791	1/380	NA	opioid receptor activity	Q99720
GO:0030515	0.00187852222917971	9/4791	1/380	NA	snoRNA binding	P78527
GO:0022821	0.00187852222917971	9/4791	1/380	NA	potassium ion antiporter activity	P19634
GO:0051879	0.00271342099770403	13/4791	1/380	NA	Hsp90 protein binding	P10636
GO:0032142	0.000626174076393237	3/4791	1/380	NA	single guanine insertion binding	P43246
GO:0008106	0.000834898768524316	4/4791	1/380	NA	alcohol dehydrogenase (NADP+) activity	P52895
GO:0004051	0.000208724692131079	1/4791	1/380	NA	arachidonate 5-lipoxygenase activity	P09917
GO:0033695	0.000208724692131079	1/4791	1/380	NA	oxidoreductase activity, acting on CH or CH2 groups, quinone or similar compound as acceptor	P11712
GO:0086059	0.000417449384262158	2/4791	1/380	NA	voltage-gated calcium channel activity involved SA node cell action potential	O43497
GO:0050295	0.000417449384262158	2/4791	1/380	NA	steryl-beta-glucosidase activity	P04062
GO:0051717	0.000417449384262158	2/4791	1/380	NA	inositol-1,3,4,5-tetrakisphosphate 3-phosphatase activity	P60484
GO:0061920	0.000208724692131079	1/4791	1/380	NA	protein propionyltransferase activity	Q09472
GO:0098695	0.000208724692131079	1/4791	1/380	NA	inositol 1,4,5-trisphosphate receptor activity involved in regulation of postsynaptic cytosolic calcium levels	Q14643
GO:0008656	0.000834898768524316	4/4791	1/380	NA	cysteine-type endopeptidase activator activity involved in apoptotic process	P01138
GO:0031404	0.00125234815278647	6/4791	1/380	NA	chloride ion binding	P12821
GO:0060175	0.000208724692131079	1/4791	1/380	NA	brain-derived neurotrophic factor-activated receptor activity	Q16620
GO:0004402	0.00375704445835942	18/4791	1/380	NA	histone acetyltransferase activity	Q09472
GO:0010997	0.000417449384262158	2/4791	1/380	NA	anaphase-promoting complex binding	P60484
GO:0032560	0.000208724692131079	1/4791	1/380	NA	guanyl deoxyribonucleotide binding	Q9Y3Z3
GO:0061663	0.000208724692131079	1/4791	1/380	NA	NEDD8 ligase activity	Q00987
GO:0015214	0.000208724692131079	1/4791	1/380	NA	pyrimidine nucleoside transmembrane transporter activity	Q99808
GO:0016154	0.000208724692131079	1/4791	1/380	NA	pyrimidine-nucleoside phosphorylase activity	P19971
GO:0019002	0.000208724692131079	1/4791	1/380	NA	GMP binding	P01116
GO:0019870	0.0010436234606554	5/4791	1/380	NA	potassium channel inhibitor activity	Q9H4A3
GO:0004033	0.0010436234606554	5/4791	1/380	NA	aldo-keto reductase (NADP) activity	P52895
GO:0003950	0.000417449384262158	2/4791	1/380	NA	NAD+ ADP-ribosyltransferase activity	P09874
GO:0004691	0.000626174076393237	3/4791	1/380	NA	cAMP-dependent protein kinase activity	P17612
GO:1903981	0.000208724692131079	1/4791	1/380	NA	enterobactin binding	P02768
GO:0004529	0.00250469630557295	12/4791	1/380	NA	exodeoxyribonuclease activity	P27695
GO:0015094	0.000208724692131079	1/4791	1/380	NA	lead ion transmembrane transporter activity	P49281
GO:0016857	0.000626174076393237	3/4791	1/380	NA	racemase and epimerase activity, acting on carbohydrates and derivatives	Q9Y223
GO:0017075	0.00229597161344187	11/4791	1/380	NA	syntaxin-1 binding	P31645
GO:0005143	0.000834898768524316	4/4791	1/380	NA	interleukin-12 receptor binding	O60674
GO:0034875	0.000208724692131079	1/4791	1/380	NA	caffeine oxidase activity	P11712
GO:0019841	0.0010436234606554	5/4791	1/380	NA	retinol binding	P02753
GO:0046915	0.00333959507409727	16/4791	1/380	NA	transition metal ion transmembrane transporter activity	P49281
GO:0005031	0.000834898768524316	4/4791	1/380	NA	tumor necrosis factor-activated receptor activity	P19438
GO:0004373	0.000626174076393237	3/4791	1/380	NA	glycogen (starch) synthase activity	P13807
GO:0004013	0.000208724692131079	1/4791	1/380	NA	adenosylhomocysteinase activity	P23526
GO:0004118	0.000208724692131079	1/4791	1/380	NA	cGMP-stimulated cyclic-nucleotide phosphodiesterase activity	Q9HCR9
GO:0034386	0.000208724692131079	1/4791	1/380	NA	4-aminobutyrate:2-oxoglutarate transaminase activity	P80404
GO:0008296	0.00125234815278647	6/4791	1/380	NA	3'-5'-exodeoxyribonuclease activity	P27695
GO:0048487	0.00354831976622834	17/4791	1/380	NA	beta-tubulin binding	P23975
GO:0070326	0.000834898768524316	4/4791	1/380	NA	very-low-density lipoprotein particle receptor binding	P02649
GO:0042806	0.000417449384262158	2/4791	1/380	NA	fucose binding	P16109
GO:0003724	0.0039657691504905	19/4791	1/380	NA	RNA helicase activity	O75643
GO:0030159	0.00417449384262158	20/4791	1/380	NA	signaling receptor complex adaptor activity	Q06124
GO:0030977	0.000208724692131079	1/4791	1/380	NA	taurine binding	P23415
GO:0004862	0.000417449384262158	2/4791	1/380	NA	cAMP-dependent protein kinase inhibitor activity	P10644
GO:0050786	0.000208724692131079	1/4791	1/380	NA	RAGE receptor binding	P05067
GO:0004991	0.000417449384262158	2/4791	1/380	NA	parathyroid hormone receptor activity	Q03431
GO:0038036	0.000208724692131079	1/4791	1/380	NA	sphingosine-1-phosphate receptor activity	O95136
GO:0004180	0.00250469630557295	12/4791	1/380	NA	carboxypeptidase activity	P12821
GO:0003964	0.000417449384262158	2/4791	1/380	NA	RNA-directed DNA polymerase activity	O14746
GO:0019894	0.00417449384262158	20/4791	1/380	NA	kinesin binding	P37840
GO:0050308	0.000417449384262158	2/4791	1/380	NA	sugar-phosphatase activity	P09467
GO:0004316	0.000208724692131079	1/4791	1/380	NA	3-oxoacyl-[acyl-carrier-protein] reductase (NADPH) activity	P49327
GO:0004965	0.000208724692131079	1/4791	1/380	NA	G protein-coupled GABA receptor activity	O75899
GO:0030548	0.000626174076393237	3/4791	1/380	NA	acetylcholine receptor regulator activity	P05067
GO:0036002	0.00187852222917971	9/4791	1/380	NA	pre-mRNA binding	Q09472
GO:0022850	0.000208724692131079	1/4791	1/380	NA	serotonin-gated cation-selective channel activity	P46098
GO:0061659	0.010436234606554	50/4791	1/380	NA	ubiquitin-like protein ligase activity	Q00987
GO:0016864	0.000834898768524316	4/4791	1/380	NA	intramolecular oxidoreductase activity, transposing S-S bonds	P05106
GO:0038131	0.000417449384262158	2/4791	1/380	NA	neuregulin receptor activity	P21860
GO:0090555	0.000417449384262158	2/4791	1/380	NA	phosphatidylethanolamine flippase activity	P08183
GO:0106138	0.000208724692131079	1/4791	1/380	NA	Sec61 translocon complex binding	P13569
GO:0030229	0.000417449384262158	2/4791	1/380	NA	very-low-density lipoprotein particle receptor activity	P01130
GO:0000992	0.000208724692131079	1/4791	1/380	NA	RNA polymerase III cis-regulatory region sequence-specific DNA binding	P42345
GO:0000150	0.000417449384262158	2/4791	1/380	NA	recombinase activity	Q06609
GO:0051800	0.000208724692131079	1/4791	1/380	NA	phosphatidylinositol-3,4-bisphosphate 3-phosphatase activity	P60484
GO:0051433	0.000208724692131079	1/4791	1/380	NA	BH2 domain binding	O00429
GO:1904399	0.000417449384262158	2/4791	1/380	NA	heparan sulfate binding	P05067
GO:0051380	0.000417449384262158	2/4791	1/380	NA	norepinephrine binding	P21917
GO:0031800	0.000417449384262158	2/4791	1/380	NA	type 3 metabotropic glutamate receptor binding	O14745
GO:0015211	0.000208724692131079	1/4791	1/380	NA	purine nucleoside transmembrane transporter activity	Q99808
GO:0097472	0.00125234815278647	6/4791	1/380	NA	cyclin-dependent protein kinase activity	P49336
GO:0004525	0.000417449384262158	2/4791	1/380	NA	ribonuclease III activity	Q9UPY3
GO:0008266	0.0010436234606554	5/4791	1/380	NA	poly(U) RNA binding	Q06787
GO:0008353	0.0010436234606554	5/4791	1/380	NA	RNA polymerase II CTD heptapeptide repeat kinase activity	P49336
GO:0004996	0.000417449384262158	2/4791	1/380	NA	thyroid-stimulating hormone receptor activity	P16473
GO:0030547	0.00166979753704863	8/4791	1/380	NA	receptor inhibitor activity	Q92731
GO:0047298	0.000208724692131079	1/4791	1/380	NA	(S)-3-amino-2-methylpropionate transaminase activity	P80404
GO:0043120	0.000626174076393237	3/4791	1/380	NA	tumor necrosis factor binding	P19438
GO:0086041	0.000208724692131079	1/4791	1/380	NA	voltage-gated potassium channel activity involved in SA node cell action potential depolarization	Q9Y3Q4
GO:0098809	0.000208724692131079	1/4791	1/380	NA	nitrite reductase activity	P35520
GO:0004945	0.000208724692131079	1/4791	1/380	NA	angiotensin type II receptor activity	P30556
GO:0038085	0.000626174076393237	3/4791	1/380	NA	vascular endothelial growth factor binding	P16234
GO:0003917	0.000417449384262158	2/4791	1/380	NA	DNA topoisomerase type I (single strand cut, ATP-independent) activity	P11387
GO:0099626	0.0010436234606554	5/4791	1/380	NA	voltage-gated calcium channel activity involved in regulation of presynaptic cytosolic calcium levels	P21554
GO:0004449	0.000417449384262158	2/4791	1/380	NA	isocitrate dehydrogenase (NAD+) activity	P50213
GO:0032145	0.000208724692131079	1/4791	1/380	NA	succinate-semialdehyde dehydrogenase binding	P80404
GO:0016813	0.000417449384262158	2/4791	1/380	NA	hydrolase activity, acting on carbon-nitrogen (but not peptide) bonds, in linear amidines	Q9UM07
GO:0031013	0.000626174076393237	3/4791	1/380	NA	troponin I binding	P63316
GO:0019855	0.000834898768524316	4/4791	1/380	NA	calcium channel inhibitor activity	Q14643
GO:0070717	0.00146107284491755	7/4791	1/380	NA	poly-purine tract binding	Q06787
GO:0016502	0.000834898768524316	4/4791	1/380	NA	nucleotide receptor activity	Q9H244
GO:0008241	0.000208724692131079	1/4791	1/380	NA	peptidyl-dipeptidase activity	P12821
GO:0004320	0.000208724692131079	1/4791	1/380	NA	oleoyl-[acyl-carrier-protein] hydrolase activity	P49327
GO:0005277	0.000208724692131079	1/4791	1/380	NA	acetylcholine transmembrane transporter activity	Q16572
GO:0003755	0.00187852222917971	9/4791	1/380	NA	peptidyl-prolyl cis-trans isomerase activity	Q13526
GO:0004693	0.00125234815278647	6/4791	1/380	NA	cyclin-dependent protein serine/threonine kinase activity	P49336
GO:0034593	0.00229597161344187	11/4791	1/380	NA	phosphatidylinositol bisphosphate phosphatase activity	P60484
GO:0008135	0.00459194322688374	22/4791	1/380	NA	translation factor activity, RNA binding	O00418
GO:0004317	0.000208724692131079	1/4791	1/380	NA	3-hydroxypalmitoyl-[acyl-carrier-protein] dehydratase activity	P49327
GO:0016307	0.00125234815278647	6/4791	1/380	NA	phosphatidylinositol phosphate kinase activity	P42336
GO:0004103	0.000208724692131079	1/4791	1/380	NA	choline kinase activity	Q9Y259
GO:0099077	0.000208724692131079	1/4791	1/380	NA	histone-dependent DNA binding	P10636
GO:0005020	0.000208724692131079	1/4791	1/380	NA	stem cell factor receptor activity	P10721
GO:0097604	0.000417449384262158	2/4791	1/380	NA	temperature-gated cation channel activity	O75762
GO:0015185	0.000834898768524316	4/4791	1/380	NA	gamma-aminobutyric acid transmembrane transporter activity	O14745
GO:0098872	0.000208724692131079	1/4791	1/380	NA	G protein-coupled neurotransmitter receptor activity involved in regulation of postsynaptic cytosolic calcium ion concentration	Q13255
GO:0015087	0.000417449384262158	2/4791	1/380	NA	cobalt ion transmembrane transporter activity	P49281
GO:0034511	0.000626174076393237	3/4791	1/380	NA	U3 snoRNA binding	P78527
GO:0051880	0.00166979753704863	8/4791	1/380	NA	G-quadruplex DNA binding	P54132
GO:0015562	0.000834898768524316	4/4791	1/380	NA	efflux transmembrane transporter activity	P08183
GO:0048273	0.000208724692131079	1/4791	1/380	NA	mitogen-activated protein kinase p38 binding	O95644
GO:0004963	0.000208724692131079	1/4791	1/380	NA	follicle-stimulating hormone receptor activity	P23945
GO:0016778	0.000417449384262158	2/4791	1/380	NA	diphosphotransferase activity	P60891
GO:1901505	0.00438321853475266	21/4791	1/380	NA	carbohydrate derivative transmembrane transporter activity	Q99808
GO:0070182	0.00187852222917971	9/4791	1/380	NA	DNA polymerase binding	Q06609
GO:0033764	0.00292214568983511	14/4791	1/380	NA	steroid dehydrogenase activity, acting on the CH-OH group of donors, NAD or NADP as acceptor	P52895
GO:0017129	0.000417449384262158	2/4791	1/380	NA	triglyceride binding	P06858
GO:0003867	0.000417449384262158	2/4791	1/380	NA	4-aminobutyrate transaminase activity	P80404
GO:0004793	0.000208724692131079	1/4791	1/380	NA	threonine aldolase activity	P34896
GO:0016769	0.00208724692131079	10/4791	1/380	NA	transferase activity, transferring nitrogenous groups	P80404
GO:0046625	0.00166979753704863	8/4791	1/380	NA	sphingolipid binding	P16109
GO:0036478	0.000208724692131079	1/4791	1/380	NA	L-dopa decarboxylase activator activity	Q99497
GO:0140142	0.00187852222917971	9/4791	1/380	NA	nucleocytoplasmic carrier activity	O14980
GO:0038187	0.00166979753704863	8/4791	1/380	NA	pattern recognition receptor activity	Q9NR96
GO:0016812	0.000417449384262158	2/4791	1/380	NA	hydrolase activity, acting on carbon-nitrogen (but not peptide) bonds, in cyclic amides	P27708
GO:0004806	0.00271342099770403	13/4791	1/380	NA	triglyceride lipase activity	P06858
GO:0016726	0.000417449384262158	2/4791	1/380	NA	oxidoreductase activity, acting on CH or CH2 groups, NAD or NADP as acceptor	P47989
GO:0038106	0.000208724692131079	1/4791	1/380	NA	choriogonadotropin hormone binding	P22888
GO:0099511	0.0010436234606554	5/4791	1/380	NA	voltage-gated calcium channel activity involved in regulation of cytosolic calcium levels	P21554
GO:0003691	0.000626174076393237	3/4791	1/380	NA	double-stranded telomeric DNA binding	P27695
GO:0061650	0.00146107284491755	7/4791	1/380	NA	ubiquitin-like protein conjugating enzyme activity	Q9NPD8
GO:0001093	0.000626174076393237	3/4791	1/380	NA	TFIIB-class transcription factor binding	P03372
GO:0031995	0.000417449384262158	2/4791	1/380	NA	insulin-like growth factor II binding	P06213
GO:0042834	0.00125234815278647	6/4791	1/380	NA	peptidoglycan binding	P19367
GO:1990404	0.000417449384262158	2/4791	1/380	NA	protein ADP-ribosylase activity	P09874
GO:1904680	0.00166979753704863	8/4791	1/380	NA	peptide transmembrane transporter activity	O95477
GO:0016532	0.000417449384262158	2/4791	1/380	NA	superoxide dismutase copper chaperone activity	Q99497
GO:0031852	0.000626174076393237	3/4791	1/380	NA	mu-type opioid receptor binding	Q5JWF2
GO:0008191	0.000626174076393237	3/4791	1/380	NA	metalloendopeptidase inhibitor activity	P01138
GO:0061631	0.00146107284491755	7/4791	1/380	NA	ubiquitin conjugating enzyme activity	Q9NPD8
GO:0044390	0.00125234815278647	6/4791	1/380	NA	ubiquitin-like protein conjugating enzyme binding	Q99497
GO:0008199	0.00125234815278647	6/4791	1/380	NA	ferric iron binding	P02787
GO:0005452	0.000834898768524316	4/4791	1/380	NA	inorganic anion exchanger activity	P02730
GO:0052739	0.000417449384262158	2/4791	1/380	NA	phosphatidylserine 1-acylhydrolase activity	P06858
GO:0045159	0.00187852222917971	9/4791	1/380	NA	myosin II binding	O14745
GO:0004315	0.000208724692131079	1/4791	1/380	NA	3-oxoacyl-[acyl-carrier-protein] synthase activity	P49327
GO:0005010	0.000417449384262158	2/4791	1/380	NA	insulin-like growth factor-activated receptor activity	P08069
GO:0034188	0.000417449384262158	2/4791	1/380	NA	apolipoprotein A-I receptor activity	O95477
GO:0098988	0.000417449384262158	2/4791	1/380	NA	G protein-coupled glutamate receptor activity	Q14831
GO:0045340	0.000208724692131079	1/4791	1/380	NA	mercury ion binding	Q99497
GO:0070566	0.00229597161344187	11/4791	1/380	NA	adenylyltransferase activity	P00519
GO:0004146	0.000208724692131079	1/4791	1/380	NA	dihydrofolate reductase activity	P00374
GO:0016408	0.00125234815278647	6/4791	1/380	NA	C-acyltransferase activity	O15269
GO:0005222	0.00125234815278647	6/4791	1/380	NA	intracellular cAMP-activated cation channel activity	Q9Y3Q4
GO:0016862	0.000208724692131079	1/4791	1/380	NA	intramolecular oxidoreductase activity, interconverting keto- and enol-groups	P14174
GO:0097677	0.000208724692131079	1/4791	1/380	NA	STAT family protein binding	Q09472
GO:0010855	0.000417449384262158	2/4791	1/380	NA	adenylate cyclase inhibitor activity	Q14831
GO:0002151	0.000417449384262158	2/4791	1/380	NA	G-quadruplex RNA binding	Q06787
GO:0003756	0.000834898768524316	4/4791	1/380	NA	protein disulfide isomerase activity	P05106
GO:0004122	0.000417449384262158	2/4791	1/380	NA	cystathionine beta-synthase activity	P35520
GO:0004692	0.000208724692131079	1/4791	1/380	NA	cGMP-dependent protein kinase activity	Q13976
GO:0004679	0.000626174076393237	3/4791	1/380	NA	AMP-activated protein kinase activity	P17612
GO:0016653	0.0010436234606554	5/4791	1/380	NA	oxidoreductase activity, acting on NAD(P)H, heme protein as acceptor	P29474
GO:0035400	0.000208724692131079	1/4791	1/380	NA	histone tyrosine kinase activity	O60674
GO:0004936	0.000208724692131079	1/4791	1/380	NA	alpha-adrenergic receptor activity	P18089
GO:0048019	0.00125234815278647	6/4791	1/380	NA	receptor antagonist activity	Q92731
GO:0001003	0.000208724692131079	1/4791	1/380	NA	RNA polymerase III type 2 promoter sequence-specific DNA binding	P42345
GO:0030369	0.000208724692131079	1/4791	1/380	NA	ICAM-3 receptor activity	P05107
GO:0070573	0.000626174076393237	3/4791	1/380	NA	metallodipeptidase activity	P12821
GO:0048408	0.000208724692131079	1/4791	1/380	NA	epidermal growth factor binding	P00533
GO:0051861	0.00187852222917971	9/4791	1/380	NA	glycolipid binding	P16109
GO:0051082	0.00688791484032561	33/4791	1/380	NA	unfolded protein binding	P11142
GO:0070463	0.000208724692131079	1/4791	1/380	NA	tubulin-dependent ATPase activity	Q8NI77
GO:0005497	0.000417449384262158	2/4791	1/380	NA	androgen binding	P10275
GO:0004924	0.0010436234606554	5/4791	1/380	NA	oncostatin-M receptor activity	P16471
GO:1902121	0.000208724692131079	1/4791	1/380	NA	lithocholic acid binding	P11473
GO:0051920	0.000626174076393237	3/4791	1/380	NA	peroxiredoxin activity	Q99497
GO:1990405	0.000417449384262158	2/4791	1/380	NA	protein antigen binding	P00747
GO:0032296	0.000417449384262158	2/4791	1/380	NA	double-stranded RNA-specific ribonuclease activity	Q9UPY3
GO:0001002	0.000208724692131079	1/4791	1/380	NA	RNA polymerase III type 1 promoter sequence-specific DNA binding	P42345
GO:1902098	0.000208724692131079	1/4791	1/380	NA	calcitriol binding	P11473
GO:0070001	0.00125234815278647	6/4791	1/380	NA	aspartic-type peptidase activity	P49768
GO:0016742	0.0010436234606554	5/4791	1/380	NA	hydroxymethyl-, formyl- and related transferase activity	P34896
GO:0050649	0.000208724692131079	1/4791	1/380	NA	testosterone 6-beta-hydroxylase activity	P20815
GO:0015127	0.000208724692131079	1/4791	1/380	NA	bilirubin transmembrane transporter activity	Q92887
GO:0035259	0.00146107284491755	7/4791	1/380	NA	glucocorticoid receptor binding	P36888
GO:0102121	0.000208724692131079	1/4791	1/380	NA	ceramidase activity	Q13510
GO:0016296	0.000208724692131079	1/4791	1/380	NA	palmitoyl-[acyl-carrier-protein] hydrolase activity	P49327
GO:0035256	0.0010436234606554	5/4791	1/380	NA	G protein-coupled glutamate receptor binding	O14745
GO:0004903	0.000208724692131079	1/4791	1/380	NA	growth hormone receptor activity	P10912
GO:0016743	0.000417449384262158	2/4791	1/380	NA	carboxyl- or carbamoyltransferase activity	P27708
GO:0034594	0.000626174076393237	3/4791	1/380	NA	phosphatidylinositol trisphosphate phosphatase activity	P60484
GO:0004407	0.0010436234606554	5/4791	1/380	NA	histone deacetylase activity	P56524
GO:0008187	0.00125234815278647	6/4791	1/380	NA	poly-pyrimidine tract binding	Q06787
GO:0001156	0.000417449384262158	2/4791	1/380	NA	TFIIIC-class transcription factor complex binding	P42345
GO:0001006	0.000208724692131079	1/4791	1/380	NA	RNA polymerase III type 3 promoter sequence-specific DNA binding	P42345
GO:0015213	0.000208724692131079	1/4791	1/380	NA	uridine transmembrane transporter activity	Q99808
GO:0035529	0.000417449384262158	2/4791	1/380	NA	NADH pyrophosphatase activity	P22413
GO:0042500	0.000417449384262158	2/4791	1/380	NA	aspartic endopeptidase activity, intramembrane cleaving	P49768
GO:0030374	0.00229597161344187	11/4791	1/380	NA	nuclear receptor transcription coactivator activity	P37231
GO:0019104	0.00146107284491755	7/4791	1/380	NA	DNA N-glycosylase activity	P27695
GO:0033265	0.000208724692131079	1/4791	1/380	NA	choline binding	Q9GZV3
GO:0001595	0.000208724692131079	1/4791	1/380	NA	angiotensin receptor activity	P30556
GO:0140064	0.000208724692131079	1/4791	1/380	NA	peptide crotonyltransferase activity	Q09472
GO:0005049	0.0010436234606554	5/4791	1/380	NA	nuclear export signal receptor activity	O14980
GO:0004957	0.000417449384262158	2/4791	1/380	NA	prostaglandin E receptor activity	P43116
GO:0008832	0.000208724692131079	1/4791	1/380	NA	dGTPase activity	Q9Y3Z3
GO:0050542	0.000417449384262158	2/4791	1/380	NA	icosanoid binding	P37231
GO:0031628	0.0010436234606554	5/4791	1/380	NA	opioid receptor binding	Q5JWF2
GO:0005337	0.000417449384262158	2/4791	1/380	NA	nucleoside transmembrane transporter activity	Q99808
GO:0015295	0.00146107284491755	7/4791	1/380	NA	solute:proton symporter activity	P49281
GO:0015269	0.0010436234606554	5/4791	1/380	NA	calcium-activated potassium channel activity	Q9H2S1
GO:0061547	0.000417449384262158	2/4791	1/380	NA	glycogen synthase activity, transferring glucose-1-phosphate	P13807
GO:0004348	0.000417449384262158	2/4791	1/380	NA	glucosylceramidase activity	P04062
GO:0062037	0.000834898768524316	4/4791	1/380	NA	D-loop DNA binding	P54132
GO:0019958	0.000417449384262158	2/4791	1/380	NA	C-X-C chemokine binding	P49682
GO:0034062	0.00229597161344187	11/4791	1/380	NA	5'-3' RNA polymerase activity	O14746
GO:0001025	0.000417449384262158	2/4791	1/380	NA	RNA polymerase III general transcription initiation factor binding	P42345
GO:0035004	0.00146107284491755	7/4791	1/380	NA	phosphatidylinositol 3-kinase activity	P42336
GO:0019198	0.00125234815278647	6/4791	1/380	NA	transmembrane receptor protein phosphatase activity	P08575
GO:0015093	0.000626174076393237	3/4791	1/380	NA	ferrous iron transmembrane transporter activity	P49281
GO:0016964	0.000208724692131079	1/4791	1/380	NA	alpha-2 macroglobulin receptor activity	Q07954
GO:0003884	0.000208724692131079	1/4791	1/380	NA	D-amino-acid oxidase activity	P14920
GO:1901682	0.00480066791901482	23/4791	1/380	NA	sulfur compound transmembrane transporter activity	Q9H2B4
GO:0005381	0.0010436234606554	5/4791	1/380	NA	iron ion transmembrane transporter activity	P49281
GO:0043546	0.000834898768524316	4/4791	1/380	NA	molybdopterin cofactor binding	P47989
GO:0043175	0.00292214568983511	14/4791	1/380	NA	RNA polymerase core enzyme binding	P04626
GO:0034046	0.0010436234606554	5/4791	1/380	NA	poly(G) binding	Q06787
GO:0031369	0.00229597161344187	11/4791	1/380	NA	translation initiation factor binding	Q06787
GO:0004995	0.000208724692131079	1/4791	1/380	NA	tachykinin receptor activity	P29371
GO:0042132	0.000208724692131079	1/4791	1/380	NA	fructose 1,6-bisphosphate 1-phosphatase activity	P09467
GO:0016661	0.000626174076393237	3/4791	1/380	NA	oxidoreductase activity, acting on other nitrogenous compounds as donors	P35520
GO:0016297	0.000208724692131079	1/4791	1/380	NA	acyl-[acyl-carrier-protein] hydrolase activity	P49327
GO:0008308	0.00208724692131079	10/4791	1/380	NA	voltage-gated anion channel activity	P51800
GO:0004938	0.000208724692131079	1/4791	1/380	NA	alpha2-adrenergic receptor activity	P18089
GO:0051010	0.00208724692131079	10/4791	1/380	NA	microtubule plus-end binding	Q8NI77
GO:0030247	0.00146107284491755	7/4791	1/380	NA	polysaccharide binding	P22413
GO:1904288	0.000208724692131079	1/4791	1/380	NA	BAT3 complex binding	P55072
GO:0050700	0.00146107284491755	7/4791	1/380	NA	CARD domain binding	O43353
GO:0016918	0.00125234815278647	6/4791	1/380	NA	retinal binding	P02753
GO:0008080	0.00563556668753914	27/4791	1/380	NA	N-acetyltransferase activity	Q09472
GO:0004949	0.000208724692131079	1/4791	1/380	NA	cannabinoid receptor activity	P21554
GO:0000049	0.00584429137967022	28/4791	1/380	NA	tRNA binding	O14746
GO:0005260	0.000208724692131079	1/4791	1/380	NA	intracellularly ATP-gated chloride channel activity	P13569
GO:0031419	0.00187852222917971	9/4791	1/380	NA	cobalamin binding	Q96EY8
GO:0004489	0.000208724692131079	1/4791	1/380	NA	methylenetetrahydrofolate reductase (NAD(P)H) activity	P42898
GO:0004438	0.00166979753704863	8/4791	1/380	NA	phosphatidylinositol-3-phosphatase activity	P60484
GO:0016418	0.000626174076393237	3/4791	1/380	NA	S-acetyltransferase activity	P49327
GO:0030250	0.000417449384262158	2/4791	1/380	NA	guanylate cyclase activator activity	P43080
GO:0004935	0.000417449384262158	2/4791	1/380	NA	adrenergic receptor activity	P18089
GO:0031014	0.000834898768524316	4/4791	1/380	NA	troponin T binding	P63316
GO:0015299	0.00166979753704863	8/4791	1/380	NA	solute:proton antiporter activity	P19634
GO:0019205	0.00375704445835942	18/4791	1/380	NA	nucleobase-containing compound kinase activity	P55263
GO:1905394	0.000626174076393237	3/4791	1/380	NA	retromer complex binding	P49281
GO:0031715	0.000208724692131079	1/4791	1/380	NA	C5L2 anaphylatoxin chemotactic receptor binding	P01024
GO:0030169	0.00187852222917971	9/4791	1/380	NA	low-density lipoprotein particle binding	P01130
GO:0089720	0.000626174076393237	3/4791	1/380	NA	caspase binding	O43353
GO:1905773	0.000626174076393237	3/4791	1/380	NA	8-hydroxy-2'-deoxyguanosine DNA binding	P54132
GO:0008179	0.0010436234606554	5/4791	1/380	NA	adenylate cyclase binding	P04049
GO:0070412	0.00250469630557295	12/4791	1/380	NA	R-SMAD binding	P09874
GO:0010465	0.000208724692131079	1/4791	1/380	NA	nerve growth factor receptor activity	P04629
GO:0008028	0.0039657691504905	19/4791	1/380	NA	monocarboxylic acid transmembrane transporter activity	O14745
GO:0052741	0.000208724692131079	1/4791	1/380	NA	(R)-limonene 6-monooxygenase activity	P11712
GO:1990422	0.000208724692131079	1/4791	1/380	NA	glyoxalase (glycolic acid-forming) activity	Q99497
GO:0032041	0.000626174076393237	3/4791	1/380	NA	NAD-dependent histone deacetylase activity (H3-K14 specific)	P56524
GO:0005095	0.000834898768524316	4/4791	1/380	NA	GTPase inhibitor activity	O43924
GO:0016793	0.000208724692131079	1/4791	1/380	NA	triphosphoric monoester hydrolase activity	Q9Y3Z3
GO:0001103	0.00333959507409727	16/4791	1/380	NA	RNA polymerase II repressing transcription factor binding	P37231
GO:0045125	0.000834898768524316	4/4791	1/380	NA	bioactive lipid receptor activity	O95136
GO:0008502	0.000626174076393237	3/4791	1/380	NA	melatonin receptor activity	P48039
GO:0016419	0.000208724692131079	1/4791	1/380	NA	S-malonyltransferase activity	P49327
GO:0019865	0.00166979753704863	8/4791	1/380	NA	immunoglobulin binding	P04275
GO:0004517	0.000417449384262158	2/4791	1/380	NA	nitric-oxide synthase activity	P29474
GO:0090599	0.000834898768524316	4/4791	1/380	NA	alpha-glucosidase activity	P10253
GO:0003906	0.0010436234606554	5/4791	1/380	NA	DNA-(apurinic or apyrimidinic site) endonuclease activity	P27695
GO:0010853	0.000417449384262158	2/4791	1/380	NA	cyclase activator activity	P43080
GO:0004312	0.000626174076393237	3/4791	1/380	NA	fatty acid synthase activity	P49327
GO:0035251	0.00125234815278647	6/4791	1/380	NA	UDP-glucosyltransferase activity	P13807
GO:0016417	0.00125234815278647	6/4791	1/380	NA	S-acyltransferase activity	P49327
GO:0009384	0.000208724692131079	1/4791	1/380	NA	N-acylmannosamine kinase activity	Q9Y223
GO:0042813	0.00271342099770403	13/4791	1/380	NA	Wnt-activated receptor activity	Q9ULV1
GO:0003823	0.00375704445835942	18/4791	1/380	NA	antigen binding	P00747
[truncated: 329 more columns]
