# Supplementary material for: Known allosteric proteins have central roles in genetic disease
Source: PLoS Comput Biol. 2022 Feb 9;18(2):e1009806. doi: 10.1371/journal.pcbi.1009806 (PMC10138267; doi:10.1371/journal.pcbi.1009806)
Supplement: S3 Table — (XLSX) [file pcbi.1009806.s014.xlsx]

## Sheet: Table S3. Disease network
Protein	Disease ontology IDs
A0A087WWI0	DOID:0070100
A0A087WXD1	DOID:0111844
A0A087WZN9	DOID:0110481
A0A087WZU1	DOID:0110529
A0A087X1T6	DOID:0110481	DOID:0110832
A0A0A0MSS2	DOID:0110530
A0A0A0MTS7	DOID:0050557	DOID:0060249	DOID:0110283	DOID:0110315	DOID:0110430	DOID:0110454	DOID:0111078	DOID:0111188	DOID:11502	DOID:14717	DOID:3081	DOID:384	DOID:397	DOID:4080	DOID:440	DOID:540	DOID:674
A0A1W2PRA8	DOID:0080610	DOID:11975	DOID:12271
A0A494C0S9	DOID:0080613
A0A494C171	DOID:0050778	DOID:0070339	DOID:0110096	DOID:0110992	DOID:1059	DOID:11383	DOID:423	DOID:8501
A0A5F9ZHW1	DOID:0060800
A0AVF1	DOID:0050876
A0PJY2	DOID:0090081
A0PJZ3	DOID:5419
A1A4Y4	DOID:0110890
A1L0T0	DOID:5419
A1L3Y1	DOID:0080063
A1L453	DOID:5419
A1X283	DOID:0111789	DOID:1070
A2IDD5	DOID:0111224
A2PYH4	DOID:5426
A2RUH7	DOID:5419
A2VEC9	DOID:5419
A4D126	DOID:0050560	DOID:0110295	DOID:0110639	DOID:0111231	DOID:0111234
A4D1T9	DOID:9256
A4UGR9	DOID:5419
A5D8V7	DOID:0110624
A5D8W1	DOID:0111929
A6BM72	DOID:12849
A6H8Y1	DOID:0111637
A6NCS4	DOID:6406
A6NDP7	DOID:5419
A6NFK2	DOID:0110462
A6NFN3	DOID:3329
A6NFY7	DOID:0060537
A6NGG8	DOID:0050572	DOID:0110364	DOID:8499	DOID:8501
A6NHR9	DOID:0111193	DOID:11383	DOID:12849
A6NI61	DOID:0080194
A6NKD9	DOID:0060041
A6NMQ1	DOID:0111834	DOID:0111840
A6NNB3	DOID:0110344
A6NNN8	DOID:14791
A6NNY8	DOID:1059
A7E2Y1	DOID:0110307
A7XYQ1	DOID:1059
A8K340	DOID:0050453	DOID:14500
A8MTZ0	DOID:0090078	DOID:0110123	DOID:0110140	DOID:9970
A8MU46	DOID:5419
A8MVW5	DOID:0060041
A8MXD5	DOID:0110483
A8MYU2	DOID:5419
A9YTQ3	DOID:0060041
B0QYL9	DOID:0090111	DOID:0110950	DOID:0110955
B0YJ81	DOID:0080102
B1AK53	DOID:0110494	DOID:0110826	DOID:5419
B1ANS9	DOID:5419
B2CW77	DOID:1612
B2RC52	DOID:0060334	DOID:0060639	DOID:0070218	DOID:0111110	DOID:2018	DOID:3310	DOID:420	DOID:9352	DOID:9993
B2RMV2	DOID:0080698
B3KN75	DOID:0110847
B3KPH7	DOID:0050144	DOID:0110594	DOID:0110624
B3KPW7	DOID:2962
B3KQB2	DOID:10907	DOID:4621	DOID:9370	DOID:9409
B4DGZ9	DOID:2962
B4DJE7	DOID:0080153
B7Z493	DOID:0050541
B7Z5J9	DOID:0110465
B7Z7Q4	DOID:0111236
B7Z9I1	DOID:0080153
B7ZLH2	DOID:9467
C9JR72	DOID:0110935
D6RGH6	DOID:0050144	DOID:0110594	DOID:0111855
D6RI10	DOID:0111930
E7EQY1	DOID:9849
E7ERL8	DOID:0111332
E7ET92	DOID:0110588
E7EUY1	DOID:0111995
E9PFX5	DOID:0070204	DOID:0080199	DOID:1520
G3V0H7	DOID:5419
G5EA39	DOID:0110515
G8JLG1	DOID:0080506	DOID:10907
H9KVB3	DOID:0110474
J3QKD2	DOID:0070060
O00116	DOID:0110853
O00139	DOID:0090134
O00141	DOID:9538
O00142	DOID:0080120	DOID:0111523
O00170	DOID:0112009	DOID:2449	DOID:5394	DOID:6255
O00186	DOID:12849
O00189	DOID:0110802	DOID:10907
O00203	DOID:0060540
O00204	DOID:0060656	DOID:0060710	DOID:0080258
O00217	DOID:3652
O00238	DOID:0050790	DOID:0110965	DOID:0110978
O00253	DOID:9970
O00255	DOID:0112009	DOID:10017	DOID:10763	DOID:11111	DOID:11202	DOID:2891	DOID:3526	DOID:3892	DOID:3973	DOID:5394	DOID:585	DOID:6255	DOID:7608	DOID:9253	DOID:9351
O00257	DOID:12849
O00264	DOID:5426
O00267	DOID:1682
O00287	DOID:5812
O00291	DOID:2394
O00294	DOID:0110189	DOID:0110381	DOID:12849
O00303	DOID:10348
O00305	DOID:0050993	DOID:0111323	DOID:5419
O00329	DOID:0111936
O00330	DOID:3649	DOID:540
O00358	DOID:0050655	DOID:674	DOID:9296
O00400	DOID:0110794	DOID:1459
O00418	DOID:5419
O00423	DOID:0111169
O00429	DOID:0070347	DOID:0111438	DOID:1059	DOID:9970
O00444	DOID:0080106
O00459	DOID:1059	DOID:2870	DOID:9538
O00462	DOID:3633
O00463	DOID:9538
O00468	DOID:0050753	DOID:0110657	DOID:423
O00469	DOID:0060231	DOID:0110214	DOID:11836
O00470	DOID:0050425
O00476	DOID:12849
O00483	DOID:3652
O00499	DOID:0111220
O00507	DOID:0070187
O00512	DOID:1682
O00519	DOID:9970
O00522	DOID:0080491	DOID:483
O00555	DOID:0050956	DOID:0050990	DOID:0080454	DOID:0111181	DOID:1059	DOID:540
O00559	DOID:12849
O00567	DOID:0050983
O00571	DOID:10907	DOID:2303	DOID:3086
O00623	DOID:0050444	DOID:0080478	DOID:10582	DOID:870	DOID:905
O00625	DOID:0060041
O00628	DOID:0110851	DOID:10582	DOID:12849
O00712	DOID:1059
O00743	DOID:3907	DOID:8923
O00744	DOID:0090026	DOID:9970
O00750	DOID:5419
O00754	DOID:0060740	DOID:11252	DOID:3413
O00755	DOID:0090067
O00763	DOID:2018
O14490	DOID:5419
O14497	DOID:0070042	DOID:0070044
O14521	DOID:0050773	DOID:0060537	DOID:0080533	DOID:6457
O14526	DOID:0050590
O14578	DOID:0070288
O14593	DOID:5812
O14594	DOID:5419
O14617	DOID:5419
O14640	DOID:0050581	DOID:0060321	DOID:0060765	DOID:5419
O14646	DOID:12849
O14647	DOID:0060475	DOID:12849	DOID:3329
O14649	DOID:0060224	DOID:14557
O14653	DOID:0111449	DOID:9884
O14654	DOID:0111835	DOID:5419
O14656	DOID:0060730
O14662	DOID:0080222
O14672	DOID:0060258	DOID:0110050
O14686	DOID:0060473
O14718	DOID:11105
O14745	DOID:0080078	DOID:5419
O14746	DOID:0050156	DOID:0070014	DOID:0070016	DOID:12449	DOID:2361	DOID:2797	DOID:5082	DOID:684	DOID:9119
O14763	DOID:5520
O14764	DOID:0111292
O14770	DOID:0111697
O14771	DOID:12849
O14773	DOID:0050958	DOID:0070339	DOID:0080059	DOID:0110726	DOID:11476	DOID:2355	DOID:540
O14775	DOID:1094	DOID:5419
O14787	DOID:1059
O14788	DOID:0110943
O14793	DOID:0111072
O14795	DOID:0060041
O14802	DOID:0060789	DOID:0060794	DOID:0111887
O14810	DOID:0080426
O14813	DOID:0080143
O14815	DOID:5419
O14818	DOID:1059
O14830	DOID:5419
O14832	DOID:10582	DOID:10584	DOID:8501
O14836	DOID:0060025	DOID:10941	DOID:12177
O14874	DOID:0090126
O14896	DOID:0060055	DOID:0060239	DOID:0080593	DOID:674
O14901	DOID:0111106
O14920	DOID:0111959	DOID:0111960
O14924	DOID:12176
O14926	DOID:0110406	DOID:14791
O14936	DOID:0050777	DOID:0060807	DOID:0070339	DOID:10907	DOID:11383	DOID:12849	DOID:14711	DOID:2861	DOID:543	DOID:9650
O14949	DOID:0080113
O14958	DOID:0060675	DOID:0060676	DOID:384
O14965	DOID:1612	DOID:9256	DOID:9538
O14976	DOID:12849
O14979	DOID:0110306
O14980	DOID:1040	DOID:2526	DOID:9256	DOID:9460
O14983	DOID:0050692
O14994	DOID:0060688	DOID:0090114	DOID:1432
O15013	DOID:870
O15018	DOID:5419
O15020	DOID:0050882	DOID:0080058
O15033	DOID:12849
O15040	DOID:0110801
O15041	DOID:0050834
O15047	DOID:5419
O15054	DOID:1059
O15055	DOID:0110011
O15072	DOID:5419
O15078	DOID:0050576	DOID:0070118	DOID:0110136	DOID:0110291	DOID:0111000	DOID:10584	DOID:5419
O15085	DOID:5419
O15090	DOID:5419
O15091	DOID:0050857	DOID:10907
O15105	DOID:5419
O15111	DOID:0060647
O15117	DOID:1588
O15118	DOID:0050753	DOID:0070113	DOID:1059	DOID:14330	DOID:543	DOID:678
O15119	DOID:0060614
O15120	DOID:0111135
O15121	DOID:10579
O15143	DOID:0112004	DOID:628
O15146	DOID:0110670	DOID:0110679	DOID:0111377
O15160	DOID:0060792	DOID:1826	DOID:2908
O15165	DOID:5419
O15169	DOID:0050860	DOID:684
O15197	DOID:9256
O15198	DOID:14557
O15211	DOID:5419
O15228	DOID:0110852
O15230	DOID:1312
O15232	DOID:0050813	DOID:0070299
O15247	DOID:0060828
O15259	DOID:0050576	DOID:0110999	DOID:0111112	DOID:1935
O15265	DOID:0050958
O15266	DOID:0060847
O15269	DOID:0070152
O15270	DOID:0070157	DOID:10595
O15273	DOID:0080072	DOID:0110281	DOID:0110328	DOID:0111338	DOID:12930
O15287	DOID:0111086
O15294	DOID:0080240
O15297	DOID:12849	DOID:2394	DOID:3459	DOID:9256
O15303	DOID:0110865	DOID:11830	DOID:14791	DOID:8501
O15305	DOID:0080552
O15315	DOID:5683
O15344	DOID:0060041	DOID:0080697	DOID:10892
O15347	DOID:0111811
O15353	DOID:0060769
O15354	DOID:0060041
O15357	DOID:10907	DOID:9352
O15360	DOID:0111095	DOID:1612	DOID:1882	DOID:4905	DOID:769
O15381	DOID:5419
O15399	DOID:0080456
O15409	DOID:0060041	DOID:0111275
O15417	DOID:5419
O15431	DOID:1059
O15455	DOID:5419
O15457	DOID:10787	DOID:5426
O15484	DOID:5419	DOID:9719
O15488	DOID:0060041
O15520	DOID:0050331	DOID:0111549
O15527	DOID:0050387	DOID:0080348	DOID:11934	DOID:4467	DOID:9256
O15528	DOID:10609	DOID:2377
O15533	DOID:0060009
O15534	DOID:12849
O15537	DOID:0060763	DOID:8501
O15539	DOID:10825
O15541	DOID:0111868
O15550	DOID:0060473	DOID:263
O15553	DOID:0080746	DOID:13241	DOID:2987
O15554	DOID:0111577
O43147	DOID:5419
O43150	DOID:5419
O43151	DOID:9538
O43167	DOID:0090009
O43172	DOID:0110392
O43175	DOID:0050722	DOID:0080076
O43181	DOID:0060536	DOID:3652
O43186	DOID:0050817	DOID:0110078	DOID:0110333	DOID:0111005	DOID:10584	DOID:8501
O43272	DOID:0070080	DOID:0080542
O43291	DOID:0060776	DOID:0060781
O43293	DOID:1682
O43295	DOID:12849
O43299	DOID:0110800
O43307	DOID:0080215	DOID:1059
O43314	DOID:0111638
O43316	DOID:0111107	DOID:1837	DOID:9744
O43318	DOID:0111787
O43320	DOID:0111813
O43323	DOID:0111774
O43353	DOID:0060041
O43379	DOID:0070293
O43395	DOID:0110356	DOID:8501
O43405	DOID:0110593	DOID:0111644
O43424	DOID:0080042	DOID:5419
O43426	DOID:0060898	DOID:0080464
O43427	DOID:12270
O43435	DOID:11198	DOID:12583	DOID:6406	DOID:6419
O43439	DOID:0060041
O43462	DOID:0080754	DOID:0111821	DOID:0111847	DOID:0112012
O43464	DOID:0070000	DOID:14330
O43490	DOID:0050439	DOID:0050817	DOID:0110078	DOID:0110376	DOID:0111005	DOID:0111019	DOID:10908	DOID:1432	DOID:8501	DOID:9649
O43497	DOID:0111742
O43502	DOID:0060249	DOID:0111096	DOID:10283	DOID:10907	DOID:12642	DOID:1882	DOID:2303	DOID:2394	DOID:3459	DOID:423	DOID:5683
O43505	DOID:0050560	DOID:0111237	DOID:0111238
O43511	DOID:0050332	DOID:0060744	DOID:0110498	DOID:12361	DOID:384
O43516	DOID:9169
O43520	DOID:0070226	DOID:0070228	DOID:0070231
O43525	DOID:0050561	DOID:1059	DOID:13088	DOID:14264	DOID:3329
O43526	DOID:0080462	DOID:0080468	DOID:1059	DOID:14264	DOID:3329
O43541	DOID:0080171	DOID:0080333	DOID:0080334	DOID:9827
O43542	DOID:1612
O43543	DOID:0111085	DOID:1612	DOID:5683
O43548	DOID:0060283
O43556	DOID:0090034
O43561	DOID:0111983
O43570	DOID:0111371
O43583	DOID:12849
O43586	DOID:0080519	DOID:11758	DOID:13241	DOID:1459	DOID:615	DOID:8553
O43593	DOID:0050634	DOID:0060689	DOID:0110701
O43597	DOID:9296
O43602	DOID:0050453	DOID:0050561	DOID:0111169
O43612	DOID:8986
O43614	DOID:11119
O43617	DOID:1935
O43623	DOID:0080074	DOID:0110952	DOID:3263
O43633	DOID:5419
O43676	DOID:0060536
O43680	DOID:10003
O43683	DOID:0080199	DOID:1520
O43692	DOID:5419
O43704	DOID:5419
O43707	DOID:0111128	DOID:2986
O43719	DOID:5419
O43734	DOID:0111287	DOID:2058
O43766	DOID:655
O43772	DOID:0111585
O43790	DOID:0050472
O43791	DOID:2526	DOID:9460
O43819	DOID:0080357	DOID:11830	DOID:3652
O43822	DOID:10584	DOID:14791	DOID:8501
O43826	DOID:2749
O43837	DOID:0110409
O43889	DOID:0060041
O43896	DOID:0050753	DOID:0050941	DOID:1059
O43897	DOID:0110111	DOID:2018
O43914	DOID:0090112
O43918	DOID:0050167	DOID:11199
O43924	DOID:0110991
O43929	DOID:0080513
O43933	DOID:0050444	DOID:0080476	DOID:0080623	DOID:14791	DOID:5419	DOID:8501	DOID:905
O60216	DOID:0080508
O60220	DOID:0050757
O60229	DOID:10485	DOID:12639
O60240	DOID:0070205
O60243	DOID:0090075	DOID:3614
O60258	DOID:0090082	DOID:3614
O60260	DOID:0060368	DOID:0060892	DOID:0090043	DOID:1024	DOID:12217	DOID:2394	DOID:3905	DOID:3910
O60266	DOID:9970
O60271	DOID:5419
O60281	DOID:1059	DOID:12849
O60282	DOID:0090133	DOID:1059
O60285	DOID:12849
O60287	DOID:5419
O60290	DOID:0060466
O60292	DOID:0110262
O60303	DOID:0110995
O60308	DOID:0050753	DOID:0110994	DOID:543
O60313	DOID:0080336	DOID:0111340	DOID:0111441	DOID:0111580	DOID:8501
O60315	DOID:0060485
O60331	DOID:0060653
O60333	DOID:0050771	DOID:0110154
O60336	DOID:0111127
O60337	DOID:0111695
O60353	DOID:0080079
O60383	DOID:11612	DOID:5426
O60393	DOID:5426
O60443	DOID:0110575
O60469	DOID:10487
O60479	DOID:0110053	DOID:0111565
O60481	DOID:0050545	DOID:0111766	DOID:1682
O60487	DOID:0111640
O60488	DOID:0050776	DOID:0111860	DOID:5419
O60494	DOID:13382
O60500	DOID:0080390	DOID:1312
O60503	DOID:5419
O60518	DOID:0060041	DOID:5419
O60565	DOID:0111685
O60566	DOID:0080141	DOID:9256
O60568	DOID:12849	DOID:65
O60602	DOID:5419
O60603	DOID:9256
O60610	DOID:0110541
O60662	DOID:0110929
O60663	DOID:10966	DOID:1312	DOID:9467
O60674	DOID:0060652	DOID:11512	DOID:2224	DOID:2228	DOID:4971	DOID:8552	DOID:8997	DOID:9119	DOID:9952
O60683	DOID:0080481	DOID:905
O60706	DOID:0050451	DOID:0050650	DOID:0060352	DOID:0060569	DOID:0110451	DOID:384
O60716	DOID:0080346	DOID:540
O60721	DOID:0110868	DOID:10584	DOID:8501
O60733	DOID:0050753	DOID:0060900	DOID:0070339	DOID:0110735	DOID:0110736	DOID:10907	DOID:2367
O60741	DOID:0080429	DOID:0111296
O60762	DOID:0080557	DOID:5419
O60779	DOID:0090117
O60783	DOID:0111466
O60806	DOID:0080150
O60826	DOID:0060571	DOID:0060572
O60828	DOID:0060179	DOID:0060249	DOID:10488	DOID:10907	DOID:2303
O60832	DOID:0070025	DOID:10907	DOID:1432
O60840	DOID:0050439	DOID:0050630	DOID:0110871	DOID:0111007	DOID:10376	DOID:10584	DOID:11830	DOID:8501
O60879	DOID:5426
O60880	DOID:0060705
O60882	DOID:0110060
O60890	DOID:0060041	DOID:0070338	DOID:0070339	DOID:0080311	DOID:12215	DOID:9650
O60902	DOID:5419
O60907	DOID:0111837
O60928	DOID:0110118	DOID:0111570
O60930	DOID:0111515
O60931	DOID:1064
O60934	DOID:10787	DOID:12449	DOID:1612	DOID:1909	DOID:5426	DOID:5683	DOID:7400	DOID:9256	DOID:9952
O60938	DOID:0060287
O60939	DOID:0050451	DOID:0050650
O75015	DOID:5419
O75027	DOID:0050554
O75030	DOID:0090002	DOID:0110950	DOID:1909
O75052	DOID:0060041	DOID:10933
O75056	DOID:9970
O75061	DOID:0060891	DOID:10283	DOID:5419
O75072	DOID:0050559	DOID:0050560	DOID:0110296	DOID:0110444	DOID:0111237
O75094	DOID:0060041	DOID:5419
O75096	DOID:0060757	DOID:0090015	DOID:0110674	DOID:5419
O75112	DOID:0080095	DOID:0110423
O75140	DOID:0060681	DOID:2303	DOID:3329
O75147	DOID:0060241	DOID:12849
O75161	DOID:0050576	DOID:0111115	DOID:10584	DOID:5223	DOID:576	DOID:784	DOID:8501
O75165	DOID:0060892
O75177	DOID:332
O75179	DOID:1059
O75190	DOID:0110305
O75197	DOID:0050770	DOID:0060849	DOID:0080037	DOID:0110937	DOID:0111411	DOID:0111412	DOID:11476	DOID:13025	DOID:8501
O75204	DOID:0050771	DOID:4450
O75208	DOID:0070242
O75251	DOID:3652
O75298	DOID:0110765
O75306	DOID:705
O75326	DOID:1921
O75330	DOID:1612
O75333	DOID:9296
O75342	DOID:0060710	DOID:1570
O75344	DOID:14227
O75352	DOID:0060249	DOID:0080558	DOID:1389	DOID:13934	DOID:2018	DOID:3138	DOID:92	DOID:9351	DOID:9884	DOID:9970
O75360	DOID:0060857	DOID:0111531	DOID:1432	DOID:1921	DOID:9410
O75364	DOID:0080606	DOID:0110249	DOID:14330
O75369	DOID:0050648	DOID:0050680	DOID:0090116	DOID:14764	DOID:3081
O75380	DOID:0060536
O75381	DOID:0080487	DOID:905
O75398	DOID:0060041	DOID:0070054
O75417	DOID:1612
O75419	DOID:0080518
O75431	DOID:10763
O75439	DOID:0070332
O75443	DOID:0110479	DOID:0110544	DOID:10003	DOID:1059	DOID:12849
O75444	DOID:0110256	DOID:0111688
O75445	DOID:0050534	DOID:0050572	DOID:0050646	DOID:0110360	DOID:0110838	DOID:10003	DOID:12849	DOID:1432	DOID:14791	DOID:2030	DOID:8501	DOID:898
O75462	DOID:0080329
O75477	DOID:0110813
O75487	DOID:0111842
O75489	DOID:0060536
O75496	DOID:0080517
O75503	DOID:0110728
O75533	DOID:0050908	DOID:1040	DOID:4006	DOID:4465	DOID:4866	DOID:684	DOID:8923	DOID:9119
O75534	DOID:12849
O75553	DOID:0050984
O75558	DOID:0110924
O75569	DOID:0090048
O75581	DOID:0050567	DOID:0050591	DOID:3393
O75592	DOID:12849
O75593	DOID:1682
O75596	DOID:5419
O75603	DOID:0111387
O75616	DOID:0080256
O75631	DOID:14766
O75643	DOID:0110366	DOID:14791	DOID:8501
O75648	DOID:0111734
O75665	DOID:0060316	DOID:0060373	DOID:0080342	DOID:0110412	DOID:0110981	DOID:9562
O75694	DOID:0050650
O75695	DOID:0110414	DOID:0110415	DOID:14791	DOID:8499	DOID:8501
O75712	DOID:0110475	DOID:0110559	DOID:0111195
O75718	DOID:0110337
O75746	DOID:0080349	DOID:5419
O75747	DOID:0080171
O75751	DOID:10933
O75762	DOID:0111729
O75771	DOID:2394	DOID:5683
O75787	DOID:0060806
O75792	DOID:0050629
O75800	DOID:0050144	DOID:0110594	DOID:0110597
O75808	DOID:5419
O75838	DOID:0110505	DOID:0110836
O75843	DOID:0080171
O75844	DOID:0014667	DOID:0060762	DOID:3911
O75874	DOID:0050902	DOID:0050908	DOID:2526	DOID:3068	DOID:3181	DOID:3910	DOID:4006	DOID:4202	DOID:4866	DOID:684	DOID:8923	DOID:9119	DOID:9256	DOID:9538
O75880	DOID:3762
O75881	DOID:0110810	DOID:0111070
O75882	DOID:0050425
O75899	DOID:0080291	DOID:1206
O75907	DOID:0060778
O75914	DOID:0050776	DOID:10907
O75916	DOID:0050335	DOID:14791
O75923	DOID:0070199	DOID:0110276	DOID:0111187	DOID:0111338
O75925	DOID:12712	DOID:12849
O75962	DOID:0070074	DOID:0080234	DOID:10907	DOID:12849
O75970	DOID:10584	DOID:10908	DOID:12849	DOID:14791
O75971	DOID:12849
O76024	DOID:0080584	DOID:0110241	DOID:0110584	DOID:0110629	DOID:10003	DOID:10480	DOID:11111	DOID:2785	DOID:480	DOID:674	DOID:8499	DOID:9352
O76031	DOID:5419
O76039	DOID:0050534	DOID:0050562	DOID:0060763	DOID:0080436	DOID:0080467	DOID:1206	DOID:12849	DOID:1932	DOID:2234	DOID:2303	DOID:2846	DOID:8501
O76071	DOID:12849
O76082	DOID:14365
O76090	DOID:0050661	DOID:0050662	DOID:0050817	DOID:0110396	DOID:0111569	DOID:1432	DOID:14791
O77932	DOID:12849
O94761	DOID:0050654	DOID:0050774	DOID:1094	DOID:12849	DOID:1558	DOID:1907	DOID:2732	DOID:585	DOID:9266	DOID:9538
O94766	DOID:0080575	DOID:2256
O94769	DOID:12849
O94777	DOID:0080571
O94788	DOID:6419
O94804	DOID:5419	DOID:5557
O94805	DOID:1059
O94813	DOID:0080205	DOID:5419
O94827	DOID:0110198	DOID:0111213	DOID:2476
O94830	DOID:0110806	DOID:10965	DOID:1827	DOID:9970
O94855	DOID:0060438	DOID:1059
O94856	DOID:5419
O94874	DOID:5419
O94875	DOID:5419
O94885	DOID:0060304	DOID:3390	DOID:987
O94886	DOID:10579
O94898	DOID:0050816
O94905	DOID:0110771	DOID:1059
O94906	DOID:0110411
O94916	DOID:0060041
O94925	DOID:0080171	DOID:5419
O94933	DOID:1059
O94972	DOID:0050436
O94979	DOID:5419
O94985	DOID:0080422
O94986	DOID:0070012	DOID:0070292
O94989	DOID:0050709	DOID:5419
O94993	DOID:12336
O95025	DOID:10487
O95136	DOID:0110519
O95140	DOID:0050541	DOID:0050753	DOID:0070161	DOID:0080068	DOID:0110155	DOID:0111557	DOID:10907	DOID:423
O95153	DOID:5419
O95159	DOID:0060041
O95163	DOID:11589
O95180	DOID:0060041	DOID:12028	DOID:446
O95185	DOID:0080348
O95237	DOID:0050439	DOID:0110078	DOID:0110188	DOID:10584	DOID:8501
O95239	DOID:0050776
O95243	DOID:12849
O95248	DOID:0110194	DOID:12849	DOID:4977
O95255	DOID:0050644	DOID:10024	DOID:12930	DOID:13401	DOID:2738	DOID:3144	DOID:7693
O95263	DOID:0050891	DOID:0060280	DOID:4751
O95267	DOID:0111980	DOID:9074
O95271	DOID:12849	DOID:5419
O95278	DOID:3329	DOID:3534
O95292	DOID:0050752	DOID:0111194
O95340	DOID:0050690	DOID:0050812	DOID:0050813	DOID:0060249	DOID:0080028
O95342	DOID:0060521	DOID:0070222	DOID:0070229	DOID:0070232	DOID:8534
O95343	DOID:0110872	DOID:0111380
O95363	DOID:0110822	DOID:0111477	DOID:890
O95389	DOID:0090004
O95394	DOID:0111953
O95407	DOID:9074
O95409	DOID:0110878	DOID:0110881	DOID:10907
O95425	DOID:12849
O95427	DOID:0080138
O95436	DOID:12117
O95450	DOID:0080733
O95452	DOID:0110475	DOID:0110476	DOID:0110565	DOID:0111737	DOID:10003	DOID:14693
O95453	DOID:0070024	DOID:3770
O95461	DOID:0050560	DOID:0110637	DOID:0111242
O95467	DOID:0080053	DOID:0080222	DOID:0111535	DOID:0111623	DOID:0112010	DOID:1858	DOID:4183
O95470	DOID:0080265
O95475	DOID:0080635
O95477	DOID:0060041	DOID:0111052	DOID:1388
O95479	DOID:0090141
O95490	DOID:5419
O95500	DOID:0050857	DOID:0110487
O95528	DOID:0050645	DOID:3627
O95551	DOID:0111613
O95571	DOID:0060640	DOID:10969
O95602	DOID:0060353
O95613	DOID:0050569	DOID:0060609	DOID:0060873	DOID:1059	DOID:5419
O95620	DOID:0070261
O95622	DOID:12849
O95628	DOID:12849
O95644	DOID:0080169
O95672	DOID:0111594
O95677	DOID:0110440	DOID:0110542
O95678	DOID:0111702
O95714	DOID:0060308	DOID:0111531
O95718	DOID:0110493
O95721	DOID:0060337	DOID:0060787	DOID:11383
O95785	DOID:5419
O95801	DOID:5419
O95817	DOID:0080097	DOID:0110448	DOID:10595
O95819	DOID:0060688
O95825	DOID:0060041
O95831	DOID:0110212	DOID:0111502	DOID:0111741	DOID:10003
O95835	DOID:1788	DOID:9538
O95859	DOID:0060282	DOID:0060844	DOID:0111408	DOID:1432	DOID:2174	DOID:8501
O95864	DOID:5419
O95876	DOID:0050778	DOID:0110137	DOID:0111591	DOID:4501
O95886	DOID:0050587	DOID:10933	DOID:5419
O95932	DOID:0050982
O95935	DOID:0080207	DOID:12849
O95947	DOID:0050568	DOID:0060249
O95954	DOID:0111679
O95967	DOID:0070133	DOID:3627
O95970	DOID:0060748
O95972	DOID:0080494	DOID:11612	DOID:5426
O95995	DOID:0110619
O95996	DOID:0080171
O95999	DOID:0050873	DOID:0050909	DOID:0080199	DOID:0111939	DOID:1520	DOID:1790	DOID:2645	DOID:5557	DOID:5603	DOID:8541
O96001	DOID:13810
O96004	DOID:1657
O96007	DOID:0111163	DOID:0111164
O96011	DOID:905
O96017	DOID:0111503	DOID:0111504	DOID:10283	DOID:1612	DOID:2154	DOID:3347	DOID:4001	DOID:5419	DOID:5683	DOID:9256	DOID:9955
O96019	DOID:0060320	DOID:0060321	DOID:1882	DOID:8534
O96028	DOID:0050460
O96033	DOID:0111163
P00156	DOID:0080198	DOID:705
P00325	DOID:0050741
P00326	DOID:0050741	DOID:0060892
P00367	DOID:0070217	DOID:0070219	DOID:2018
P00374	DOID:13382
P00395	DOID:0080108	DOID:0111751	DOID:3762	DOID:705	DOID:9256
P00403	DOID:3762
P00414	DOID:0080108	DOID:3762	DOID:705
P00439	DOID:0050700	DOID:0090106	DOID:10376	DOID:10907	DOID:12849	DOID:540	DOID:5723	DOID:9281	DOID:9574
P00441	DOID:0060193
P00450	DOID:0050711
P00451	DOID:12134	DOID:12259
P00480	DOID:9271
P00488	DOID:0111907	DOID:2211
P00491	DOID:5813
P00492	DOID:12679	DOID:1919	DOID:1920
P00505	DOID:0080715
P00519	DOID:8552
P00533	DOID:3905
P00558	DOID:0111933
P00568	DOID:583
P00734	DOID:0060903	DOID:0111907	DOID:2235	DOID:3526
P00736	DOID:13359
P00740	DOID:0080666	DOID:0111899	DOID:12134	DOID:12259
P00742	DOID:2222
P00747	DOID:0111592	DOID:14735
P00748	DOID:14735	DOID:2231
P00749	DOID:0080348	DOID:0111050
P00750	DOID:0060041	DOID:0111906
P00751	DOID:0110026
P00797	DOID:0060062
P00813	DOID:0090013	DOID:5810
P00846	DOID:0111184	DOID:0111273	DOID:0111748	DOID:0111750	DOID:0111753	DOID:3652	DOID:4751	DOID:705
P00918	DOID:0110941
P00966	DOID:0070340	DOID:0110858
P00995	DOID:4989
P01008	DOID:3755
P01009	DOID:13372	DOID:2841	DOID:3083
P01011	DOID:2320
P01019	DOID:10591	DOID:10825
P01023	DOID:0080348	DOID:12849	DOID:3083
P01024	DOID:0110021	DOID:12849	DOID:8354
P01031	DOID:8158
P01034	DOID:0070027	DOID:0110023
P01042	DOID:0111676
P01106	DOID:1107	DOID:3910	DOID:769	DOID:8584	DOID:8923
P01111	DOID:0050458	DOID:0060584	DOID:0110117	DOID:0111162	DOID:0111359	DOID:0111530	DOID:3962	DOID:9256	DOID:9952
P01112	DOID:0050469	DOID:0111162	DOID:0111359	DOID:0111530	DOID:11054	DOID:3962
P01116	DOID:0001816	DOID:0050458	DOID:0050469	DOID:0060581	DOID:0060688	DOID:0080764	DOID:0110117	DOID:0111162	DOID:0111460	DOID:0111461	DOID:0111530	DOID:0111705	DOID:1040	DOID:1107	DOID:2394	DOID:2871	DOID:3458	DOID:3717	DOID:3907	DOID:3910	DOID:3973	DOID:4006	DOID:4074	DOID:4851	DOID:4866	DOID:684	DOID:8923	DOID:9119	DOID:9253	DOID:9256	DOID:9460	DOID:9538
P01127	DOID:0060230	DOID:3507
P01130	DOID:0050453	DOID:0080685	DOID:10907	DOID:13810	DOID:255	DOID:807	DOID:9348
P01133	DOID:0060882
P01137	DOID:12185	DOID:4997	DOID:936
P01138	DOID:0070145
P01148	DOID:0090072
P01160	DOID:0050650	DOID:0080663
P01185	DOID:12388
P01189	DOID:8689	DOID:9970	DOID:9973
P01213	DOID:0050973
P01222	DOID:0070123
P01225	DOID:0090088
P01229	DOID:0090091
P01241	DOID:0060872	DOID:0060873	DOID:0060874	DOID:10763	DOID:6713
P01266	DOID:1459
P01270	DOID:0111387	DOID:11202
P01282	DOID:0060041
P01308	DOID:0060639	DOID:0110741	DOID:0111108
P01344	DOID:14681
P01375	DOID:2841	DOID:6364
P01579	DOID:0080325	DOID:12449
P01584	DOID:0080764
P01588	DOID:0080290
P01589	DOID:0110749	DOID:0111968
P01848	DOID:0111977
P01857	DOID:9538
P01871	DOID:2583
P01889	DOID:0080603
P01911	DOID:7148
P02008	DOID:1099
P02452	DOID:0050700	DOID:0050753	DOID:0060249	DOID:0060327	DOID:0080171	DOID:0080727	DOID:0080728	DOID:0110334	DOID:0110339	DOID:0110340	DOID:0110341	DOID:10003	DOID:10485	DOID:10487	DOID:10629	DOID:1089	DOID:10907	DOID:1094	DOID:11044	DOID:11383	DOID:11476	DOID:1148	DOID:11836	DOID:12270	DOID:12849	DOID:12859	DOID:13316	DOID:13580	DOID:1432	DOID:14720	DOID:1657	DOID:1882	DOID:2340	DOID:2725	DOID:2975	DOID:3827	DOID:4154	DOID:4257	DOID:540	DOID:543	DOID:6419	DOID:674	DOID:9296	DOID:9540	DOID:9650	DOID:9744
P02458	DOID:0050813	DOID:0050817	DOID:0060249	DOID:0080026	DOID:0080028	DOID:0080044	DOID:0080045	DOID:0080056	DOID:0080676	DOID:0080677	DOID:0111348	DOID:0111508	DOID:11830	DOID:12721	DOID:14415	DOID:14789	DOID:1686	DOID:5327	DOID:8398	DOID:8501
P02461	DOID:0050466	DOID:0080685	DOID:14756	DOID:14757	DOID:3627
P02462	DOID:0050560	DOID:0060648	DOID:0090125	DOID:0111531	DOID:0111547
P02489	DOID:0110266
P02511	DOID:0050537	DOID:0080093	DOID:0080309	DOID:0110250	DOID:0110450
P02533	DOID:0060735	DOID:0080510	DOID:0080511	DOID:0111342	DOID:0111528
P02538	DOID:0050449
P02545	DOID:0014667	DOID:0060224	DOID:0060480	DOID:0060762	DOID:0070161	DOID:0070202	DOID:0070247	DOID:0070248	DOID:0110077	DOID:0110156	DOID:0110276	DOID:0110425	DOID:0110454	DOID:0110640	DOID:0111198	DOID:0111584	DOID:11502	DOID:11984	DOID:13884	DOID:3911	DOID:5688	DOID:767
P02549	DOID:0110918	DOID:2373
P02647	DOID:0050636	DOID:1388
P02649	DOID:0080348	DOID:0110014	DOID:0110035	DOID:0110042	DOID:10763	DOID:13810	DOID:3145	DOID:4423
P02655	DOID:0111418
P02656	DOID:0111370	DOID:12849	DOID:3393
P02671	DOID:0050636	DOID:2236
P02675	DOID:2236
P02679	DOID:2236
P02686	DOID:5419
P02689	DOID:0111560
P02708	DOID:0080110	DOID:0110662	DOID:0110663
P02730	DOID:0110919
P02748	DOID:0060303	DOID:0110027
P02751	DOID:12849	DOID:5419
P02753	DOID:10629	DOID:12270
P02765	DOID:0080628
P02766	DOID:0050638	DOID:0050700	DOID:0080219	DOID:10595	DOID:12169	DOID:12450	DOID:552
P02768	DOID:0080727
P02786	DOID:0111948
P02787	DOID:0050649
P02792	DOID:0110737	DOID:0111256
P02794	DOID:0111031	DOID:14330
P02818	DOID:9256
P03372	DOID:11476	DOID:1612	DOID:6364
P03886	DOID:3687	DOID:705	DOID:9352
P03891	DOID:705
P03897	DOID:3652
P03901	DOID:705
P03905	DOID:0111755	DOID:3687	DOID:705
P03915	DOID:3652	DOID:3687	DOID:705
P03923	DOID:0111755	DOID:3652	DOID:3687	DOID:705
P03928	DOID:0111753
P03950	DOID:0060200	DOID:14330
P03951	DOID:2229
P03956	DOID:0060642	DOID:3083
P03971	DOID:0050791
P03999	DOID:11661
P04000	DOID:0050679	DOID:13910
P04001	DOID:0050679	DOID:13909
P04040	DOID:2582
P04049	DOID:0060583	DOID:0080549	DOID:0110432	DOID:446	DOID:9119
P04062	DOID:0050835	DOID:0060892	DOID:0070339	DOID:0110957	DOID:0110958	DOID:0110959	DOID:0110960	DOID:1059	DOID:10969	DOID:12217
P04066	DOID:14500
P04070	DOID:0111904	DOID:0111909
P04080	DOID:0111452
P04114	DOID:0111062
P04156	DOID:0050433	DOID:0090103	DOID:11949	DOID:1307	DOID:4249	DOID:5418
P04180	DOID:1391
P04181	DOID:1415	DOID:5723	DOID:8501
P04196	DOID:0111903
P04198	DOID:0050902	DOID:0060464	DOID:3068	DOID:4074	DOID:769	DOID:9460
P04234	DOID:0111972
P04259	DOID:0050449
P04264	DOID:0050428	DOID:0080223	DOID:4603
P04275	DOID:0060573	DOID:0060574	DOID:0111054
P04278	DOID:11613
P04350	DOID:0060798	DOID:0090041	DOID:10907	DOID:1307	DOID:1969	DOID:332	DOID:92
P04424	DOID:14755
P04554	DOID:14227
P04626	DOID:10534	DOID:2394	DOID:3910	DOID:5419
P04628	DOID:0110347	DOID:11476
P04629	DOID:0070146	DOID:10595
P04637	DOID:0050424	DOID:0111503	DOID:10534	DOID:1612	DOID:1791	DOID:2513	DOID:2626	DOID:299	DOID:3068	DOID:3247	DOID:3347	DOID:3565	DOID:3905	DOID:3948	DOID:4001	DOID:4844	DOID:4905	DOID:5041	DOID:5520	DOID:5648	DOID:684	DOID:769	DOID:9256	DOID:9261	DOID:9952
P04792	DOID:0110163	DOID:0111207
P04839	DOID:0070195	DOID:0112000
P04899	DOID:3946	DOID:7004
P04908	DOID:12849
P05019	DOID:0060873
P05023	DOID:0111558
P05026	DOID:10825	DOID:12849
P05062	DOID:9869
P05067	DOID:0070028	DOID:0080348	DOID:5419
P05089	DOID:9278
P05093	DOID:0050811	DOID:3765
P05106	DOID:0060691	DOID:1588	DOID:2219
P05107	DOID:0110910	DOID:1227	DOID:7148	DOID:801
P05108	DOID:0050546
P05111	DOID:5426
P05112	DOID:3526
P05129	DOID:0050964	DOID:10584
P05155	DOID:14735
P05156	DOID:0050419	DOID:0110025	DOID:2920
P05160	DOID:2211
P05161	DOID:0111934
P05164	DOID:0080348
P05165	DOID:14701
P05166	DOID:14701
P05186	DOID:0050336	DOID:0050820	DOID:0060327	DOID:0110913	DOID:0110914	DOID:0110915	DOID:0111338	DOID:1059	DOID:10591	DOID:1148	DOID:11714	DOID:11836	DOID:1657	DOID:1826	DOID:1882	DOID:1969	DOID:2256	DOID:423	DOID:674	DOID:9296
P05231	DOID:0060688	DOID:0110892	DOID:676	DOID:9352
P05305	DOID:10763
P05546	DOID:0111901
P05549	DOID:0050691	DOID:10376	DOID:10629	DOID:11364	DOID:9650	DOID:9840
P05783	DOID:0050589	DOID:409
P05787	DOID:409	DOID:8577
P05813	DOID:0110258
P05997	DOID:0080726	DOID:14720
P06132	DOID:3132	DOID:5230
P06213	DOID:0050470	DOID:0070219	DOID:0070220	DOID:9352
P06239	DOID:0111937	DOID:11200
P06280	DOID:14499
P06396	DOID:0050637	DOID:1612
P06400	DOID:0070275	DOID:0110705	DOID:11054	DOID:2394	DOID:3347	DOID:3459	DOID:4647	DOID:5409
P06681	DOID:0060295	DOID:0110026
P06727	DOID:1168
P06737	DOID:2754	DOID:540
P06744	DOID:2861
P06748	DOID:9119
P06753	DOID:0080102	DOID:0110926
P06850	DOID:0060681
P06858	DOID:13809	DOID:14118
P06865	DOID:3320	DOID:4795
P07101	DOID:0090043	DOID:4189
P07196	DOID:0050753	DOID:0080294	DOID:0110149	DOID:0110151	DOID:0110165	DOID:1059	DOID:1389
P07197	DOID:14330
P07202	DOID:12176	DOID:1459
P07204	DOID:0111908
P07225	DOID:0111900	DOID:0111905
P07237	DOID:0060438
P07315	DOID:0110235	DOID:0110248
P07316	DOID:0110236
P07320	DOID:0110234
P07333	DOID:0080348	DOID:0080523	DOID:4960	DOID:9255
P07339	DOID:0110725
P07357	DOID:0060301
P07358	DOID:0060299	DOID:0060302
P07359	DOID:0111056	DOID:0111059	DOID:1588
P07384	DOID:0110821
P07437	DOID:0090136	DOID:10907
P07477	DOID:4989
P07478	DOID:4989
P07510	DOID:0050646	DOID:0080110	DOID:0111375	DOID:1712	DOID:2256	DOID:870
P07585	DOID:0060445
P07602	DOID:0110961	DOID:0111330	DOID:10581	DOID:5419
P07686	DOID:231	DOID:3323
P07737	DOID:0060209
P07738	DOID:0111630
P07741	DOID:0060350
P07766	DOID:0111971
P07902	DOID:0111459
P07911	DOID:0060062	DOID:1074	DOID:13189	DOID:1920
P07942	DOID:0050453
P07949	DOID:0050430	DOID:0050547	DOID:0050771	DOID:0060731	DOID:0080137	DOID:10003	DOID:10016	DOID:10017	DOID:10487	DOID:1459	DOID:14766	DOID:2089	DOID:3086	DOID:6419	DOID:9256
P07951	DOID:0080100	DOID:0110932	DOID:0111597
P07954	DOID:0050773	DOID:0111261	DOID:13223	DOID:3267	DOID:4450	DOID:5132	DOID:5138
P07988	DOID:12120	DOID:12716
P07992	DOID:0050427	DOID:2962
P07996	DOID:6432
P08034	DOID:0050540	DOID:0110209	DOID:2491
P08069	DOID:811
P08100	DOID:0050572	DOID:0110372	DOID:0110862	DOID:11105	DOID:11782	DOID:13561	DOID:1432	DOID:5327	DOID:7765	DOID:9650
P08118	DOID:10283
P08123	DOID:0060321	DOID:0080728	DOID:0080730	DOID:0110334	DOID:0110339	DOID:0110340	DOID:0110341	DOID:12559	DOID:14323	DOID:14720	DOID:4154
P08172	DOID:1595
P08174	DOID:10611
P08183	DOID:0110893	DOID:9256
P08185	DOID:0090030
P08217	DOID:0070206	DOID:10763	DOID:3393
P08235	DOID:0060855	DOID:12849
P08236	DOID:12800	DOID:12803
P08237	DOID:11721
P08240	DOID:0050590	DOID:0060479
P08246	DOID:0080625	DOID:5339	DOID:5844
P08247	DOID:0050776	DOID:5419
P08397	DOID:1389	DOID:2030	DOID:3890
P08473	DOID:0110160	DOID:0111745
P08514	DOID:0060691	DOID:2219
P08559	DOID:1059	DOID:3649	DOID:3650	DOID:3652
P08571	DOID:5419
P08572	DOID:0060263
P08574	DOID:0080115
P08575	DOID:0090014
P08581	DOID:0050745	DOID:0070322	DOID:0110539	DOID:10534	DOID:4465	DOID:4977	DOID:9256
P08590	DOID:0110314
P08603	DOID:0050817	DOID:0060746	DOID:0110017	DOID:2920	DOID:2986
P08637	DOID:0111941
P08648	DOID:12849
P08670	DOID:0110248
P08686	DOID:0050811	DOID:11613
P08697	DOID:0060601
P08708	DOID:0111890
P08709	DOID:11512	DOID:2215
P08779	DOID:0050449	DOID:0111709
P08842	DOID:1700
P08908	DOID:11119	DOID:9620
P08922	DOID:12849	DOID:3910
P08F94	DOID:0050770	DOID:0050876	DOID:0110861	DOID:12215	DOID:1657	DOID:898	DOID:9263
P09001	DOID:0111472
P09016	DOID:9952
P09105	DOID:1099
P09132	DOID:0050590	DOID:0060479
P09172	DOID:0090145
P09417	DOID:9281
P09466	DOID:0060352
P09467	DOID:5204
P09471	DOID:0080450
P09486	DOID:0110338
P09493	DOID:0110106	DOID:0110307	DOID:0110309	DOID:0110457	DOID:6419
P09529	DOID:14227
P09543	DOID:11830
P09601	DOID:3083
P09619	DOID:0050458	DOID:0060230	DOID:0080109	DOID:0111344	DOID:9119
P09622	DOID:9269
P09651	DOID:0060211	DOID:0111386	DOID:2378
P09693	DOID:0111973
P09758	DOID:0060449
P09848	DOID:0111646
P09874	DOID:1059	DOID:1612
P09884	DOID:0111834	DOID:0111840
P09917	DOID:2841
P09936	DOID:14330
P0C024	DOID:0060041	DOID:9256
P0C091	DOID:12849
P0C0E4	DOID:0060830
P0C0L4	DOID:0060297	DOID:9074
P0C0L5	DOID:0060298	DOID:9074
P0C0S8	DOID:9538
P0C671	DOID:5419
P0C7P3	DOID:0111055	DOID:1588
P0C7Q2	DOID:0110020
P0C870	DOID:0060041
P0CAP1	DOID:12930
P0CG37	DOID:0050545	DOID:1682
P0CW18	DOID:0060604	DOID:0060835	DOID:0080634
P0DI81	DOID:0080362
P0DI82	DOID:0080362
P0DJ07	DOID:3652	DOID:3762
P0DMV0	DOID:0060041
P0DN78	DOID:0050679	DOID:13909
P0DP23	DOID:0060678	DOID:0110655
P0DP24	DOID:0110656
P0DP25	DOID:0060675	DOID:0060678	DOID:0110644	DOID:0110655	DOID:0110656
P0DP91	DOID:0060240	DOID:0110028	DOID:1324	DOID:2962
P0DPB5	DOID:2908
P0DPB6	DOID:2908
P10070	DOID:0080328	DOID:0110873	DOID:5419	DOID:9296	DOID:9406
P10071	DOID:0060260	DOID:0060321	DOID:1148	DOID:14761	DOID:4501	DOID:5419	DOID:9248	DOID:9250
P10176	DOID:3762
P10242	DOID:12849
P10253	DOID:0050753	DOID:0111338	DOID:11984	DOID:2752	DOID:423	DOID:6420	DOID:870
P10275	DOID:0060161	DOID:10283	DOID:10892	DOID:1924	DOID:4674	DOID:5426
P10276	DOID:0060318
P10321	DOID:0111286
P10398	DOID:3908	DOID:3910	DOID:4465	DOID:8923
P10412	DOID:9538
P10515	DOID:3649
P10523	DOID:0110369	DOID:0110712	DOID:8501
P10586	DOID:5419
P10589	DOID:1059	DOID:12849	DOID:1432	DOID:420	DOID:9650
P10600	DOID:0070233	DOID:0070236	DOID:0110070
P10619	DOID:0080540
P10636	DOID:0060892	DOID:0080348	DOID:11870	DOID:678	DOID:9255
P10643	DOID:0060300
P10644	DOID:0050471	DOID:0060280	DOID:14669	DOID:446
P10721	DOID:2226	DOID:3263	DOID:3275	DOID:349	DOID:3663	DOID:3717	DOID:3908	DOID:4441	DOID:5557	DOID:8923	DOID:9119	DOID:9253
P10745	DOID:0110393	DOID:14791	DOID:8501
P10746	DOID:13271
P10809	DOID:0060789	DOID:0110766
P10826	DOID:0111800
P10827	DOID:0070128
P10828	DOID:0111374	DOID:11633
P10909	DOID:0080348
P10911	DOID:0060041
P10912	DOID:13810	DOID:9521
P10914	DOID:10534	DOID:1324
P10916	DOID:0110316
P11055	DOID:0080110	DOID:0111602	DOID:0111605
P11142	DOID:5419
P11150	DOID:1168	DOID:9352
P11161	DOID:0050540	DOID:0110150	DOID:0110195
P11166	DOID:0050635	DOID:0090044	DOID:0090045	DOID:0111313
P11168	DOID:9352
P11171	DOID:2373
P11172	DOID:0050833
P11177	DOID:3649	DOID:3652
P11182	DOID:9269
P11215	DOID:9074
P11217	DOID:2746
P11226	DOID:1485
P11230	DOID:0110680	DOID:0110681
P11274	DOID:8552	DOID:9952
P11277	DOID:0110917
P11308	DOID:3369
P11310	DOID:0080153	DOID:10908	DOID:423
P11362	DOID:0050902	DOID:0090078	DOID:0090083	DOID:0111337	DOID:0111532	DOID:12698	DOID:14705	DOID:3068	DOID:3614	DOID:3717	DOID:4006	DOID:4202	DOID:4621	DOID:684	DOID:769	DOID:799	DOID:9952
P11387	DOID:12849
P11413	DOID:10763	DOID:11476	DOID:2861	DOID:2862	DOID:3565	DOID:423
P11473	DOID:10609
P11488	DOID:0110714	DOID:0110715	DOID:10584	DOID:8501
P11498	DOID:2018	DOID:3650	DOID:3651	DOID:4188	DOID:9970
P11511	DOID:0090122
P11532	DOID:0060041	DOID:0060260	DOID:0110461	DOID:0111338	DOID:10907	DOID:11723	DOID:11758	DOID:11836	DOID:1882	DOID:384	DOID:5419	DOID:9370	DOID:9883
P11586	DOID:0080074	DOID:9256
P11597	DOID:0111369
P11686	DOID:0050156	DOID:12120	DOID:12716	DOID:423	DOID:9563
P11712	DOID:0080665	DOID:0080666
P11717	DOID:684
P11802	DOID:3910	DOID:5520	DOID:6846	DOID:8923	DOID:9538
P11836	DOID:12177
P11912	DOID:2583
P11926	DOID:9256
P12034	DOID:0111566
P12035	DOID:0080671
P12036	DOID:0060193	DOID:0110180	DOID:0110182
P12074	DOID:0110203
P12081	DOID:0050753	DOID:0050952	DOID:0060249	DOID:0110162	DOID:0110842	DOID:1059	DOID:10907	DOID:9650
P12107	DOID:0080672	DOID:0080675	DOID:0111510
P12109	DOID:0050558	DOID:0050663
P12110	DOID:0050558	DOID:0050663	DOID:5419
P12111	DOID:0050558	DOID:0050663	DOID:0090050
P12235	DOID:0080130	DOID:0080335	DOID:0111517
P12259	DOID:0060903	DOID:0111902	DOID:11512	DOID:2216	DOID:3526
P12268	DOID:0060041
P12270	DOID:0090127	DOID:5419
P12271	DOID:0050683	DOID:0080122	DOID:0111015	DOID:10584	DOID:11105
P12272	DOID:0110976
P12318	DOID:1485	DOID:9074
P12643	DOID:0110965	DOID:0111029
P12644	DOID:0050591	DOID:0080404	DOID:0111805	DOID:10892	DOID:9256	DOID:9406
P12694	DOID:9269	DOID:936
P12755	DOID:11836	DOID:2340	DOID:9296
P12814	DOID:0111053	DOID:1588	DOID:5419
P12821	DOID:3526
P12829	DOID:0050650
P12830	DOID:0080345	DOID:0080764	DOID:10283	DOID:1612	DOID:2394	DOID:2871
P12883	DOID:0060253	DOID:0060480	DOID:0070197	DOID:0080102	DOID:0110307	DOID:0110454	DOID:0111268	DOID:0111269	DOID:14289	DOID:384	DOID:397	DOID:440	DOID:614	DOID:627	DOID:628
P12931	DOID:11476	DOID:1588	DOID:4971	DOID:9256
P12955	DOID:0111540
P13051	DOID:0060759
P13073	DOID:3762	DOID:5419
P13196	DOID:5419
P13224	DOID:1588	DOID:2217
P13349	DOID:0060249
P13385	DOID:1682
P13473	DOID:0050437	DOID:11984	DOID:12930
P13497	DOID:0110342
P13498	DOID:0070193
P13533	DOID:0110108	DOID:0110307	DOID:0110320	DOID:0110453
P13535	DOID:0050471	DOID:0111603
P13569	DOID:0060643	DOID:0111864	DOID:10763	DOID:14228	DOID:1485	DOID:2841	DOID:4989	DOID:6132	DOID:9563
P13611	DOID:10584
P13637	DOID:0050635	DOID:0090056
P13639	DOID:0050975
P13645	DOID:4603
P13646	DOID:0050448
P13647	DOID:0060256	DOID:0060735	DOID:0080510	DOID:0080511	DOID:0111346
P13667	DOID:0060041
P13671	DOID:0060299
P13716	DOID:3890
P13797	DOID:11476
P13804	DOID:0060358
P13805	DOID:0110936
P13807	DOID:2747
P13942	DOID:0080026	DOID:0080673	DOID:0080677	DOID:0110509	DOID:0110545	DOID:10003	DOID:4258	DOID:8501
P13945	DOID:9970
P14136	DOID:0060249	DOID:4252
P14138	DOID:0060731	DOID:0110954	DOID:10487
P14174	DOID:676
P14210	DOID:0110497	DOID:4977
P14222	DOID:0050744	DOID:0110922	DOID:12449	DOID:2377
P14314	DOID:0050770
P14410	DOID:0111633
P14543	DOID:10908	DOID:2234
P14555	DOID:9256
P14598	DOID:0070192	DOID:0070194	DOID:0110310
P14616	DOID:5419
P14618	DOID:2717
P14672	DOID:9352
P14678	DOID:0111248
P14679	DOID:0070094	DOID:0070095	DOID:0090100	DOID:1059	DOID:10907	DOID:11830	DOID:540	DOID:9650
P14770	DOID:1588	DOID:2217
P14784	DOID:0111997
P14854	DOID:3762
P14867	DOID:0080422	DOID:0080431	DOID:0111314	DOID:4890
P14920	DOID:332	DOID:5419
P14921	DOID:0111723
P14923	DOID:0080551	DOID:0110083
P14927	DOID:0080112
P15056	DOID:0050469	DOID:0060060	DOID:0060578	DOID:0060585	DOID:0060688	DOID:0080199	DOID:0080550	DOID:0111460	DOID:1040	DOID:1520	DOID:1781	DOID:235	DOID:2526	DOID:2571	DOID:3068	DOID:3151	DOID:3717	DOID:3907	DOID:3910	DOID:3948	DOID:4006	DOID:4465	DOID:5078	DOID:5520	DOID:5746	DOID:8923	DOID:9460	DOID:9538
P15090	DOID:5419
P15169	DOID:0111583
P15172	DOID:0050646	DOID:0111223
P15260	DOID:0111955	DOID:0111956	DOID:1205
P15289	DOID:0050441	DOID:10579	DOID:10581	DOID:1826
P15291	DOID:0070256
P15313	DOID:1148	DOID:12679	DOID:14219	DOID:585
P15328	DOID:0050719
P15382	DOID:0050451	DOID:0110647	DOID:2842
P15391	DOID:12177
P15428	DOID:1059	DOID:14283	DOID:540	DOID:9970
P15502	DOID:0070130	DOID:1929	DOID:3083	DOID:6420
P15509	DOID:12120
P15529	DOID:2920
P15531	DOID:769
P15538	DOID:0050811	DOID:14080
P15586	DOID:0111402
P15692	DOID:332
P15735	DOID:0111043
P15814	DOID:2583
P15822	DOID:1094	DOID:5419
P15848	DOID:0050441	DOID:10581	DOID:12800
P15863	DOID:0080016	DOID:10426
P15882	DOID:10003	DOID:10480	DOID:11111	DOID:12557	DOID:2785	DOID:674	DOID:8499
P15884	DOID:0060488	DOID:1059	DOID:10907	DOID:11555	DOID:1932	DOID:2303
P15918	DOID:0060010	DOID:0090013
P15923	DOID:9538
P15924	DOID:0060319	DOID:0090128	DOID:0110076	DOID:0110077	DOID:0110644	DOID:0111073	DOID:12930
P15976	DOID:0111767	DOID:13271	DOID:1339	DOID:14250	DOID:1588	DOID:8761
P16050	DOID:5419
P16083	DOID:1612
P16109	DOID:3526
P16112	DOID:0080027	DOID:84
P16144	DOID:0060733	DOID:0060738	DOID:0080510
P16157	DOID:0110916	DOID:5419
P16219	DOID:0080154	DOID:3081	DOID:674
P16234	DOID:0110213	DOID:3827	DOID:8923	DOID:9253	DOID:999
P16278	DOID:0080156	DOID:0080489	DOID:0080501	DOID:0080502	DOID:0111392	DOID:10488	DOID:11383	DOID:1657	DOID:9650	DOID:9841
P16389	DOID:0080416	DOID:1059
P16410	DOID:0110751	DOID:7188	DOID:9074
P16422	DOID:0060776	DOID:0070270
P16435	DOID:0050462
P16452	DOID:0110920
P16471	DOID:12700
P16473	DOID:0070126	DOID:1826	DOID:7997	DOID:7998
P16499	DOID:0050534	DOID:0110379	DOID:11830	DOID:14791	DOID:8501
P16520	DOID:0110866	DOID:10825
P16615	DOID:0050606	DOID:2734
P16671	DOID:0111046
P16871	DOID:0060010	DOID:0090014	DOID:2377	DOID:9538	DOID:9952
P16885	DOID:0090064	DOID:1040
P16930	DOID:0050726
P17050	DOID:10348
P17096	DOID:9352
P17302	DOID:0050565	DOID:0050651	DOID:0060291	DOID:0080033	DOID:0080249	DOID:0111244	DOID:0111817	DOID:0111819	DOID:1059	DOID:11111	DOID:4534	DOID:9007	DOID:9296	DOID:9955
P17405	DOID:0070111	DOID:0070112	DOID:14330
P17509	DOID:10892
P17516	DOID:0111773
P17542	DOID:9952
P17600	DOID:0060041	DOID:1826
P17612	DOID:0060280
P17643	DOID:0050633	DOID:0070097
P17661	DOID:0050431	DOID:0080092	DOID:0110431	DOID:0111551
P17677	DOID:5419
P17693	DOID:2841
P17735	DOID:0050725
P17752	DOID:1094
P17787	DOID:0060684
P17812	DOID:0111938
P17813	DOID:0060688	DOID:1270	DOID:14557	DOID:9074
P17900	DOID:3320	DOID:4795
P17927	DOID:0080348
P18031	DOID:9352
P18054	DOID:5041	DOID:9256
P18074	DOID:0110845	DOID:0111868	DOID:0111873	DOID:2394	DOID:3840
P18075	DOID:10892
P18077	DOID:0111883
P18089	DOID:0111692	DOID:1059
P18206	DOID:0110321	DOID:0110446
P18505	DOID:0080428
P18507	DOID:0050561	DOID:0060170	DOID:0111298	DOID:3329
P18510	DOID:0060645	DOID:0080764
P18545	DOID:0110407
P18564	DOID:0110064
P18583	DOID:5419
P18847	DOID:10892
P18850	DOID:0110009
P18858	DOID:612
P18887	DOID:0080260	DOID:11934
P19012	DOID:5419
P19013	DOID:0050448
P19022	DOID:0060688
P19087	DOID:0110010
P19099	DOID:0080626	DOID:14080
P19113	DOID:11119
P19235	DOID:0060652
P19367	DOID:0110196
P19404	DOID:14330
P19419	DOID:12849
P19429	DOID:0110313	DOID:0110459	DOID:0110460	DOID:0111425
P19438	DOID:0050834	DOID:0090018	DOID:13241	DOID:676	DOID:9074
P19440	DOID:0111257
P19447	DOID:0110850	DOID:0111869	DOID:2962	DOID:423
P19532	DOID:4450
P19544	DOID:0050438	DOID:0080383	DOID:0111145	DOID:10892	DOID:1312	DOID:1790	DOID:2154	DOID:3764
P19634	DOID:0080065
P19801	DOID:0060041
P19835	DOID:0111105
P19838	DOID:12177
P19878	DOID:0070191
P19971	DOID:0080119
P20023	DOID:12177	DOID:1787	DOID:614	DOID:999
P20062	DOID:0050818
P20155	DOID:0111930
P20226	DOID:0050967	DOID:0060892
P20292	DOID:3526
P20309	DOID:0060889
P20396	DOID:5419
P20585	DOID:0080412	DOID:219	DOID:2871
P20594	DOID:0070316	DOID:0080050	DOID:2340
P20700	DOID:0060785
P20711	DOID:0090123
P20783	DOID:10487
P20794	DOID:0110380	DOID:8501
P20807	DOID:0050557	DOID:0110275	DOID:0110276	DOID:0111338	DOID:318	DOID:6364	DOID:9352
P20815	DOID:10825
P20823	DOID:0050387	DOID:0110757	DOID:0111102	DOID:0111366	DOID:4467	DOID:576	DOID:898	DOID:9352
P20839	DOID:0110216	DOID:0110388	DOID:8501
P20849	DOID:0070301
P20908	DOID:14720
P20916	DOID:0110820
P20929	DOID:0080100	DOID:0110928	DOID:5419
P20930	DOID:0070339	DOID:0110098	DOID:10907	DOID:1702	DOID:9415
P20933	DOID:0050461
P20936	DOID:0111563	DOID:11294
P20963	DOID:0111942
P21281	DOID:0080720
P21333	DOID:0050454	DOID:0080681	DOID:0111765	DOID:0111783	DOID:0111784	DOID:0111786	DOID:0111788	DOID:14711
P21359	DOID:0050458	DOID:0050871	DOID:0060041	DOID:0060249	DOID:0060261	DOID:0060320	DOID:0080690	DOID:0111253	DOID:0111683	DOID:11383	DOID:11476	DOID:11830	DOID:2975	DOID:3369	DOID:3459	DOID:4851	DOID:4992	DOID:5078	DOID:5151	DOID:540	DOID:5683	DOID:6713	DOID:9256	DOID:9538
P21397	DOID:0060693
P21399	DOID:5419
P21439	DOID:0070223	DOID:0070226	DOID:0070229	DOID:10211	DOID:1949
P21549	DOID:0111670	DOID:12679	DOID:585
P21554	DOID:9970
P21583	DOID:0110590	DOID:0111373
P21589	DOID:0111582
P21675	DOID:0090057
P21731	DOID:5419
P21757	DOID:10283	DOID:9206
P21802	DOID:0050331	DOID:0050462	DOID:0050660	DOID:0050848	DOID:0090027	DOID:0111337	DOID:10591	DOID:10892	DOID:10908	DOID:1107	DOID:11934	DOID:14705	DOID:14768	DOID:1882	DOID:2339	DOID:2870	DOID:3717	DOID:3907	DOID:3910	DOID:6171
P21810	DOID:0111861
P21817	DOID:0050557	DOID:0050646	DOID:0060249	DOID:0060260	DOID:0080102	DOID:0080700	DOID:0111338	DOID:0111375	DOID:11836	DOID:14717	DOID:2340	DOID:3191	DOID:3529	DOID:440	DOID:540	DOID:7188	DOID:8545	DOID:8893
P21860	DOID:0060560	DOID:235	DOID:3717	DOID:4006	DOID:4948	DOID:6171	DOID:9256
P21912	DOID:0050773	DOID:0080533	DOID:2431	DOID:3973	DOID:4450	DOID:6457	DOID:8712	DOID:9253
P21917	DOID:1094
P21918	DOID:1094
P21953	DOID:9269
P21964	DOID:5419
P21980	DOID:5419
P22033	DOID:0060740
P22102	DOID:0080171
P22105	DOID:0080731	DOID:9620
P22223	DOID:0110711	DOID:0111649	DOID:10584	DOID:1432	DOID:8501
P22301	DOID:0050589	DOID:7148
P22304	DOID:12799
P22309	DOID:2739	DOID:3803
P22314	DOID:0111827
P22413	DOID:0050644	DOID:0050949	DOID:0060887	DOID:9352	DOID:9970
P22455	DOID:10283	DOID:3247
P22460	DOID:0050650
P22466	DOID:0060754
P22557	DOID:0060063	DOID:13270
P22607	DOID:0050331	DOID:0060703	DOID:0080041	DOID:0111158	DOID:0111160	DOID:0111161	DOID:0111162	DOID:11054	DOID:13481	DOID:2339	DOID:3138	DOID:4362	DOID:4480	DOID:5557	DOID:6498	DOID:9256	DOID:9538
P22612	DOID:0111048
P22626	DOID:0111384
P22674	DOID:0050144	DOID:0110594	DOID:0110600
P22681	DOID:0050458	DOID:0060578	DOID:2155
P22695	DOID:0080114
P22735	DOID:0060656
P22748	DOID:0110404
P22830	DOID:13270
P22888	DOID:0111545	DOID:1924	DOID:3765
P22891	DOID:0060903
P22894	DOID:12849
P22914	DOID:0110240
P23025	DOID:0110843
P23142	DOID:0060242
P23229	DOID:0060733
P23258	DOID:0090138
P23284	DOID:0110349
P23352	DOID:0060857	DOID:0090078	DOID:0090094	DOID:3614
P23378	DOID:1059	DOID:1827	DOID:2303	DOID:9268	DOID:9840	DOID:9970
P23381	DOID:0111212	DOID:5419
P23415	DOID:0060696
P23434	DOID:9268
P23458	DOID:8997	DOID:9119	DOID:9952
P23468	DOID:3369
P23470	DOID:5419
P23508	DOID:0080199	DOID:1520
P23510	DOID:9074
P23515	DOID:1059
P23526	DOID:0111039
P23560	DOID:0060731
P23634	DOID:12849
P23759	DOID:4051
P23760	DOID:0090100	DOID:0110948	DOID:0110949	DOID:0111336	DOID:4051
P23763	DOID:0050772	DOID:3635
P23769	DOID:0050908	DOID:0111947	DOID:9119
P23771	DOID:0060878	DOID:2975
P23786	DOID:0060235	DOID:12450	DOID:848
P23942	DOID:0050572	DOID:0050661	DOID:0050795	DOID:0050817	DOID:0060745	DOID:0060866	DOID:0110383	DOID:11105	DOID:1307	DOID:9821	DOID:9822
P23945	DOID:0080493	DOID:13938	DOID:5425	DOID:5426
P23975	DOID:0111154
P24043	DOID:0110636	DOID:5419
P24311	DOID:0111877
P24385	DOID:14175	DOID:9256	DOID:9538
P24386	DOID:10584	DOID:8499	DOID:8501	DOID:9821
P24530	DOID:0050600	DOID:0110953	DOID:10487	DOID:1909
P24534	DOID:1059
P24557	DOID:0111047
P24723	DOID:3526
P24752	DOID:1059	DOID:14723	DOID:1826
P24821	DOID:0110581
P24855	DOID:9074
P24928	DOID:12849
P25054	DOID:0050860	DOID:0050902	DOID:0080409	DOID:0111349	DOID:10534	DOID:684	DOID:687	DOID:9256
P25067	DOID:0110856	DOID:1070	DOID:11555
P25092	DOID:0060780	DOID:0080216	DOID:8488
P25101	DOID:0060365	DOID:6364
P25105	DOID:5419
P25189	DOID:0050540	DOID:0110152	DOID:0110157	DOID:0110158	DOID:0110195	DOID:0110200	DOID:1059	DOID:11549	DOID:2491	DOID:5214
P25391	DOID:12849	DOID:2355
P25445	DOID:6688
P25490	DOID:1059
P25686	DOID:0110160	DOID:0111214
P25705	DOID:0060333	DOID:0111498
P25874	DOID:9970
P25942	DOID:0060023
P25963	DOID:8567
P26006	DOID:5419
P26038	DOID:0112001
P26045	DOID:5419
P26232	DOID:5419
P26358	DOID:0050968	DOID:0070158	DOID:10595	DOID:3565	DOID:5419
P26367	DOID:0080610	DOID:0111383	DOID:0111531	DOID:10629	DOID:11975	DOID:12270	DOID:12271	DOID:14515
P26373	DOID:0080027
P26439	DOID:0050811	DOID:3765
P26440	DOID:14753
P26639	DOID:0111870
P26678	DOID:0110324	DOID:0110439
P26842	DOID:0060708	DOID:628
P26998	DOID:0110268
P27169	DOID:332
P27352	DOID:0050734
P27448	DOID:0070356
P27539	DOID:0060772	DOID:0060856	DOID:0111451	DOID:6406	DOID:6419
P27544	DOID:0111451
P27635	DOID:0080241	DOID:12849
P27695	DOID:332
P27708	DOID:0080419
P27797	DOID:2224	DOID:4971	DOID:5418
P27816	DOID:0060041
P27918	DOID:0111768
P27986	DOID:0060320	DOID:0111454	DOID:0111949	DOID:2583	DOID:3068	DOID:6171	DOID:8923	DOID:9256	DOID:9351
P28062	DOID:0050553
P28069	DOID:9406
P28070	DOID:0050553
P28223	DOID:0050741	DOID:10933	DOID:1595	DOID:5419
P28288	DOID:0111066	DOID:905
P28328	DOID:0080480	DOID:1826	DOID:905
P28329	DOID:0050152	DOID:0110671	DOID:0110679	DOID:3240	DOID:3650	DOID:8534	DOID:9220
P28331	DOID:0060536	DOID:3652	DOID:3687
P28347	DOID:0111228
P28358	DOID:0111568
P28360	DOID:0050591	DOID:0080399	DOID:6678
P28472	DOID:0080447
P28715	DOID:0110849	DOID:1389
P28799	DOID:0060672	DOID:0080348	DOID:0110732	DOID:332
P28845	DOID:0090140
P29033	DOID:0050332	DOID:0050658	DOID:0060327	DOID:0060578	DOID:0060871	DOID:0110467	DOID:0110475	DOID:0110476	DOID:0110564	DOID:0111339	DOID:0111505	DOID:0111737	DOID:0111821	DOID:10003	DOID:10629
P29084	DOID:0111872
P29120	DOID:0111698	DOID:9970
P29317	DOID:0110229	DOID:3907
P29320	DOID:9256
P29323	DOID:10283	DOID:12849	DOID:9256
P29350	DOID:0080746
P29371	DOID:0090071	DOID:0090078	DOID:1921
P29372	DOID:5419
P29375	DOID:1059	DOID:1682
P29400	DOID:0110034
P29401	DOID:9256
P29460	DOID:0111285	DOID:0111950
P29474	DOID:5419
P29536	DOID:0060610
P29590	DOID:1612	DOID:219
P29597	DOID:0060041	DOID:0111989
P29692	DOID:0060308	DOID:14330
P29803	DOID:0070188
P29965	DOID:0060022	DOID:6620
P29973	DOID:0050572	DOID:0110377	DOID:8501
P29992	DOID:0060701	DOID:0090108	DOID:11199	DOID:6039	DOID:8923
P30038	DOID:0080543
P30084	DOID:3652
P30153	DOID:0050581	DOID:0070066	DOID:10907	DOID:2303	DOID:2526	DOID:3717	DOID:3910	DOID:5520	DOID:5746	DOID:6171	DOID:9256
P30154	DOID:12849	DOID:3905
P30301	DOID:0110251
P30518	DOID:12387
P30530	DOID:1921	DOID:5419
P30531	DOID:12849	DOID:3329
P30533	DOID:11830
P30550	DOID:12849
P30556	DOID:10825
P30566	DOID:0050762
P30613	DOID:0111077
P30793	DOID:0090043	DOID:0090106
P30876	DOID:0080171
P30968	DOID:0090078	DOID:1921	DOID:3614
P30988	DOID:11476
P31040	DOID:0050773	DOID:0060537	DOID:0110435	DOID:3652
P31146	DOID:0060019
P31150	DOID:0050776
P31213	DOID:10892
P31271	DOID:0060739	DOID:0111544
P31276	DOID:0111656
P31327	DOID:9280
P31371	DOID:0050794
P31415	DOID:0080089
P31513	DOID:0080361
P31629	DOID:0070073
P31639	DOID:9432
P31645	DOID:10933
P31749	DOID:13482	DOID:1612	DOID:2394	DOID:5419	DOID:8923	DOID:9256
P31751	DOID:3908	DOID:9256	DOID:9352	DOID:9993
P31785	DOID:0060010	DOID:0060013	DOID:628
P31930	DOID:11984
P31994	DOID:9074
P32004	DOID:0060246	DOID:10487	DOID:10908	DOID:2785
P32019	DOID:0050699
P32189	DOID:0060363
P32243	DOID:0111806	DOID:2030	DOID:9410	DOID:9650
P32245	DOID:5419	DOID:9970
P32297	DOID:332
P32322	DOID:0070137	DOID:0070138
P32754	DOID:0050727	DOID:0111362
P32927	DOID:12120
P32929	DOID:0090142
P33076	DOID:5812	DOID:7148
P33151	DOID:12849	DOID:5419
P33897	DOID:0050753	DOID:10588	DOID:1059	DOID:13774	DOID:820	DOID:9588
P33981	DOID:1793	DOID:5419
P33991	DOID:0111967	DOID:10907
P33992	DOID:0080255
P34059	DOID:0111391
P34130	DOID:1070
P34896	DOID:0080074
P34913	DOID:13810
P34949	DOID:0080554
P34981	DOID:0111836	DOID:5419
P35219	DOID:0050753	DOID:0050997
P35221	DOID:0060864
P35222	DOID:0050860	DOID:0050902	DOID:0070049	DOID:0080199	DOID:0080264	DOID:0111412	DOID:10488	DOID:10907	DOID:12849	DOID:1380	DOID:1520	DOID:1540	DOID:1790	DOID:2394	DOID:2526	DOID:3307	DOID:3717	DOID:3748	DOID:3840	DOID:3910	DOID:3948	DOID:4006	DOID:4074	DOID:5374	DOID:5520	DOID:684	DOID:8923	DOID:9460
P35225	DOID:2841	DOID:4481
P35227	DOID:1059
P35228	DOID:2018	DOID:5419
P35232	DOID:1612
P35237	DOID:0110536
P35240	DOID:0111252	DOID:1790	DOID:3204	DOID:3565	DOID:4235	DOID:4844
P35241	DOID:0110482
P35247	DOID:0060041
P35270	DOID:0090043	DOID:0111168	DOID:1059
P35453	DOID:0050689	DOID:0060242	DOID:0110971	DOID:0110972	DOID:0111819	DOID:14679
P35462	DOID:0111428	DOID:5419
P35475	DOID:0060222	DOID:0111389	DOID:0111390
P35498	DOID:0050561	DOID:0080422	DOID:0111183	DOID:0111294	DOID:0111302	DOID:1059	DOID:10907	DOID:1094	DOID:12550	DOID:12849	DOID:2234	DOID:9620	DOID:9970
P35499	DOID:0050646	DOID:0110682	DOID:0111375	DOID:0111538	DOID:1059	DOID:14451	DOID:14452	DOID:423
P35520	DOID:0060326	DOID:9263
P35523	DOID:0111338	DOID:2106	DOID:423	DOID:6364
P35527	DOID:0080223
P35548	DOID:0060285	DOID:2340	DOID:9296
P35555	DOID:0050475	DOID:0050700	DOID:0050753	DOID:0050770	DOID:0060249	DOID:0060320	DOID:0070235	DOID:0080685	DOID:0111150	DOID:0111243	DOID:0111561	DOID:0111595	DOID:0111726	DOID:10629	DOID:11364	DOID:11502	DOID:11782	DOID:11830	DOID:12270	DOID:12859	DOID:1432	DOID:14323	DOID:1657	DOID:1882	DOID:1909	DOID:2340	DOID:2725	DOID:3526	DOID:3627	DOID:3827	DOID:540	DOID:543	DOID:5644	DOID:57	DOID:6419	DOID:674	DOID:9296	DOID:9540	DOID:9650	DOID:988
P35556	DOID:0111375	DOID:0111595	DOID:11830	DOID:14323	DOID:1682	DOID:2316
P35557	DOID:0060639	DOID:0070216	DOID:0111100	DOID:11714	DOID:2018	DOID:9352	DOID:9993
P35558	DOID:10003	DOID:1094	DOID:12849
P35568	DOID:0110710	DOID:0111574	DOID:9352
P35573	DOID:2748
P35575	DOID:2749	DOID:9993
P35579	DOID:0060651	DOID:0110548	DOID:10003	DOID:10763	DOID:12849	DOID:1588	DOID:2394	DOID:5419	DOID:9970
P35580	DOID:0060261	DOID:12270
P35606	DOID:0070281
P35609	DOID:0050431	DOID:0110428	DOID:11984
P35611	DOID:0080171	DOID:10825
P35625	DOID:0090114
P35637	DOID:0060198	DOID:0111431	DOID:14330	DOID:9255
P35638	DOID:5363
P35658	DOID:9119	DOID:9952
P35670	DOID:12859	DOID:3571	DOID:5082	DOID:576	DOID:784	DOID:893
P35680	DOID:0050387	DOID:0111101	DOID:10283	DOID:9352
P35711	DOID:0111338	DOID:1059	DOID:540
P35712	DOID:2340
P35713	DOID:0111360	DOID:0111361
P35716	DOID:0070057
P35749	DOID:0060610	DOID:11502	DOID:11830	DOID:14004	DOID:4080	DOID:5419
P35900	DOID:5419
P35908	DOID:0060877
P35913	DOID:0050572	DOID:0110375	DOID:0110863	DOID:14791	DOID:8501
P35914	DOID:1094	DOID:12859	DOID:543
P35916	DOID:0070210	DOID:0070212
P36021	DOID:0050631	DOID:1059
P36222	DOID:5419
P36382	DOID:0050650	DOID:0080662	DOID:6419
P36507	DOID:0111460	DOID:0111463	DOID:3490	DOID:3717	DOID:4074	DOID:5520	DOID:8923
P36537	DOID:12849
P36543	DOID:0070140
P36544	DOID:0111321
P36551	DOID:13269
P36639	DOID:9256
P36776	DOID:0111274	DOID:10488	DOID:1432	DOID:14766	DOID:2256	DOID:540
P36871	DOID:0080570	DOID:11111	DOID:674
P36888	DOID:9119	DOID:9538	DOID:9952
P36894	DOID:0050787	DOID:0111686
P36896	DOID:4905
P36897	DOID:0070235
P36955	DOID:0110339	DOID:0110350
P36980	DOID:0060041
P37023	DOID:1270	DOID:14557	DOID:1785	DOID:2355
P37058	DOID:3765
P37088	DOID:0060854	DOID:0060855	DOID:9563
P37173	DOID:0070234	DOID:0070235	DOID:0070273	DOID:14323	DOID:5041	DOID:540	DOID:674
P37198	DOID:4751
P37231	DOID:0070204	DOID:0080199	DOID:1520	DOID:3138	DOID:9352	DOID:9970
P37275	DOID:0110857	DOID:10126	DOID:11555	DOID:1686	DOID:5419
P37287	DOID:0060284	DOID:0080139
P37840	DOID:0060367	DOID:0060895	DOID:12217
P38117	DOID:0060358
P38159	DOID:0060826
P38398	DOID:0080213	DOID:0111095	DOID:10283	DOID:11111	DOID:11612	DOID:1380	DOID:1909	DOID:3008	DOID:3247	DOID:4441	DOID:4500	DOID:5683	DOID:576	DOID:6408	DOID:6741	DOID:784
P38405	DOID:0090055
P38435	DOID:2738
P38484	DOID:0111995
P38571	DOID:14497	DOID:14502
P38606	DOID:0070129
P38646	DOID:0060335	DOID:14330
P38935	DOID:0060260	DOID:0110171	DOID:0111064	DOID:0111198	DOID:13137
P38936	DOID:7608
P39019	DOID:0111895
P39059	DOID:5419
P39060	DOID:10584	DOID:8501	DOID:9650
P39210	DOID:0080125	DOID:0111559
P39656	DOID:0060369	DOID:0080569
P39877	DOID:0060869	DOID:0111677
P39905	DOID:0050771	DOID:0060731	DOID:10487	DOID:14766
P40145	DOID:5844
P40189	DOID:0080596
P40200	DOID:0111581
P40225	DOID:2224
P40238	DOID:0090118	DOID:2224	DOID:2228	DOID:4971
P40259	DOID:2583
P40337	DOID:0050387	DOID:0050771	DOID:0060474	DOID:14175	DOID:4465	DOID:4905	DOID:6500
P40424	DOID:5419
P40426	DOID:1682
P40692	DOID:0050465	DOID:0070271	DOID:0070274	DOID:0080199	DOID:10534	DOID:1380	DOID:1520	DOID:2394
P40763	DOID:3261
P40818	DOID:3946	DOID:7004
P40855	DOID:0080486
P40879	DOID:0060296	DOID:1882	DOID:4500	DOID:8488
P40926	DOID:0080433
P40939	DOID:0111277
P41091	DOID:0060801
P41146	DOID:12849
P41159	DOID:0111334
P41180	DOID:0060700	DOID:0090107	DOID:0111322	DOID:0111387	DOID:11202	DOID:11984	DOID:4989	DOID:7608
P41181	DOID:12387
P41212	DOID:0111344	DOID:1588	DOID:9119	DOID:9952
P41219	DOID:0060193
P41220	DOID:10763
P41221	DOID:0060766
P41225	DOID:0111388	DOID:0111762	DOID:0111779
P41227	DOID:0050781	DOID:0111799	DOID:1059
P41229	DOID:0060041	DOID:0060809	DOID:9538
P41235	DOID:0080760	DOID:0111099	DOID:2018	DOID:9352
P41250	DOID:0070161	DOID:0110164	DOID:0111204
P41279	DOID:1324
P41594	DOID:5419
P41732	DOID:0050776
P41968	DOID:9970
P42166	DOID:9884
P42224	DOID:0111944	DOID:0111945	DOID:0111946	DOID:1459	DOID:2058	DOID:2723	DOID:628	DOID:8485	DOID:9423	DOID:9563
P42261	DOID:1059
P42263	DOID:0060823
P42336	DOID:0080351	DOID:0111162	DOID:10534	DOID:1324	DOID:1612	DOID:2394	DOID:6498	DOID:684	DOID:9256
P42345	DOID:3068	DOID:3717	DOID:4006	DOID:4465	DOID:8923	DOID:9256	DOID:9460
P42357	DOID:0060168
P42575	DOID:1059
P42658	DOID:0070063
P42677	DOID:0111880
P42701	DOID:0111990
P42702	DOID:0110922
P42704	DOID:0111180
P42766	DOID:0111886
P42768	DOID:1588	DOID:2394	DOID:9169
P42771	DOID:0111511	DOID:3151	DOID:3717	DOID:3907	DOID:3910	DOID:4006	DOID:4074	DOID:5520	DOID:684	DOID:6846	DOID:8923
P42772	DOID:263	DOID:7608
P42773	DOID:7608
P42785	DOID:12849
P42858	DOID:12858
P42892	DOID:10487	DOID:10825
P42898	DOID:0080074	DOID:0111907	DOID:3526	DOID:5419	DOID:9263
P43003	DOID:0050994
P43004	DOID:0080442
P43005	DOID:0060650	DOID:0070093	DOID:10933
P43026	DOID:0050790	DOID:0050794	DOID:0080051	DOID:0080052	DOID:0110965	DOID:0110970	DOID:0110977	DOID:11193	DOID:14762
P43034	DOID:0050453	DOID:0050646	DOID:0060469	DOID:0070339	DOID:0111169	DOID:12215	DOID:1882	DOID:540	DOID:5723
P43080	DOID:0080314	DOID:10584	DOID:8501
P43116	DOID:0111579
P43146	DOID:5041	DOID:9256
P43235	DOID:0080038
P43243	DOID:0060212
P43246	DOID:0050465	DOID:0070271	DOID:0080199	DOID:10534	DOID:12192	DOID:218	DOID:234	DOID:2394	DOID:2871	DOID:3068	DOID:4450
P43251	DOID:856
P43304	DOID:1059	DOID:9352
P43320	DOID:0110269
P43354	DOID:12849	DOID:14330	DOID:3312	DOID:5419
P43403	DOID:0111943	DOID:10485	DOID:12639	DOID:628
P43489	DOID:0111935	DOID:8632
P43657	DOID:0110705	DOID:0111572
P43681	DOID:0060682	DOID:332
P43694	DOID:0050651	DOID:0060224	DOID:0110107	DOID:0111772	DOID:1657	DOID:3827	DOID:6419
P43699	DOID:10487	DOID:12859	DOID:1459	DOID:3082	DOID:3969	DOID:9538
P43897	DOID:0111486
P45378	DOID:0111601
P45379	DOID:0110308	DOID:0110426	DOID:0111427	DOID:384
P45381	DOID:3613
P45452	DOID:0080030
P45973	DOID:5419
P45983	DOID:5419
P46013	DOID:5419
P46019	DOID:0111042
P46020	DOID:0111040
P46063	DOID:5683
P46098	DOID:0060041	DOID:5419
P46100	DOID:0110030	DOID:1059	DOID:10907	DOID:11383	DOID:3347
P46527	DOID:0080137	DOID:3829	DOID:7608	DOID:9952
P46531	DOID:0060227	DOID:0080333	DOID:4866	DOID:6419	DOID:65	DOID:9955
P46597	DOID:0060041	DOID:3312
P46777	DOID:0111879	DOID:0111895	DOID:1882	DOID:255	DOID:5419
P46778	DOID:0110709
P46783	DOID:0111884
P46937	DOID:0111249
P46939	DOID:5419
P46976	DOID:0050579
P46977	DOID:0080572
P47755	DOID:1059
P47804	DOID:0110394	DOID:8501
P47813	DOID:9538
P47869	DOID:0050741
P47870	DOID:0080471	DOID:1059
P47895	DOID:0060841	DOID:12849
P47897	DOID:10907	DOID:540
P47985	DOID:0050700	DOID:3650
P47989	DOID:0060236	DOID:10763
P48023	DOID:1324	DOID:6688
P48029	DOID:0050800	DOID:1059
P48039	DOID:1094
P48048	DOID:0110143
P48165	DOID:0110231
P48167	DOID:0060697
P48357	DOID:9970
P48378	DOID:12849
P48382	DOID:5812
P48431	DOID:0111801	DOID:10485	DOID:12639	DOID:1921
P48436	DOID:0050463	DOID:0111763	DOID:0111775
P48449	DOID:0080582	DOID:0110267
P48506	DOID:0111681
P48509	DOID:12849
P48544	DOID:0050434	DOID:0110654	DOID:446
P48547	DOID:0111447
P48551	DOID:0111994	DOID:5419
P48594	DOID:0060041
P48637	DOID:0080699
P48651	DOID:0111507
P48668	DOID:0111709	DOID:0111710
P48728	DOID:12849	DOID:9268
P48730	DOID:0110012
P48735	DOID:0050908	DOID:0111352	DOID:4202	DOID:5520	DOID:684	DOID:9119	DOID:9256	DOID:9538
P48740	DOID:0060575	DOID:10907	DOID:2340
P48764	DOID:0060777
P48775	DOID:0111703
P48788	DOID:0111600
P49190	DOID:0050888	DOID:0060041
P49221	DOID:0060041
P49238	DOID:0110024	DOID:3393
P49281	DOID:0050642	DOID:2352
P49286	DOID:9352
P49327	DOID:1059
P49335	DOID:0111737	DOID:10003
P49336	DOID:14289	DOID:3827
P49411	DOID:0111494
P49419	DOID:1826	DOID:540
P49448	DOID:0060892
P49454	DOID:0110595
P49459	DOID:0060820
P49588	DOID:0070161	DOID:0080451	DOID:0110177
P49590	DOID:0050857	DOID:10003
P49638	DOID:0090028	DOID:5419
P49639	DOID:0050682
P49675	DOID:0050811
P49682	DOID:0060041
P49711	DOID:0070051
P49715	DOID:9119
P49736	DOID:0110592
P49747	DOID:0070303	DOID:0080047
P49748	DOID:0080155	DOID:423
P49767	DOID:0070209
P49768	DOID:0080348	DOID:0110040	DOID:0110042	DOID:0110455	DOID:11870	DOID:12849	DOID:2280	DOID:9255	DOID:93
P49770	DOID:0060868
P49773	DOID:0050526	DOID:0111338	DOID:10595	DOID:1657	DOID:3627	DOID:4977
P49798	DOID:5419
P49810	DOID:0080348	DOID:0110040	DOID:0110427	DOID:9255
P49815	DOID:0080324	DOID:0080325	DOID:1059	DOID:12849	DOID:1826	DOID:2975	DOID:3319	DOID:3347	DOID:3616	DOID:8411
P49821	DOID:0060536	DOID:3652
P49842	DOID:3151	DOID:8923
P49848	DOID:0050888	DOID:0070339	DOID:0080505
P49902	DOID:0110797
P49917	DOID:0060021	DOID:0090012	DOID:3969	DOID:9538
P49918	DOID:0050885	DOID:14681	DOID:5572
P49959	DOID:10283	DOID:1612	DOID:2394
P49961	DOID:0110815	DOID:1059
P50053	DOID:0111680
P50135	DOID:2841
P50148	DOID:0111529	DOID:0111563	DOID:6039	DOID:8923
P50213	DOID:10584
P50219	DOID:0080700	DOID:0111546
P50221	DOID:0080590
P50281	DOID:0080696
P50336	DOID:2089	DOID:4346	DOID:6364
P50402	DOID:0070246	DOID:12930	DOID:440
P50416	DOID:0090129
P50440	DOID:0050712	DOID:0080757
P50443	DOID:0050648	DOID:0060576	DOID:0070300	DOID:0080055	DOID:14687
P50454	DOID:0110346	DOID:0111144
P50461	DOID:0110318	DOID:0110449
P50479	DOID:11476
P50539	DOID:10283	DOID:3512
P50542	DOID:0080477	DOID:0080622	DOID:0110854	DOID:10588	DOID:905
P50548	DOID:2340	DOID:5419	DOID:9538
P50549	DOID:3369
P50553	DOID:0060731	DOID:1059
P50570	DOID:0110197	DOID:0111223	DOID:0111225
P50607	DOID:8501
P50747	DOID:859
P50851	DOID:12177
P50897	DOID:0110721
P50993	DOID:0050635	DOID:0050646	DOID:0111182	DOID:1826	DOID:5419
P50995	DOID:0080225
P51149	DOID:0110159	DOID:2491
P51157	DOID:0111024	DOID:8501
P51159	DOID:0060833
P51160	DOID:0050795	DOID:13911	DOID:8501
P51168	DOID:0050477	DOID:0060854	DOID:0060855	DOID:10763	DOID:9563
P51170	DOID:0050477	DOID:0060854	DOID:0060855	DOID:10763	DOID:9563
P51178	DOID:0080081	DOID:0080348
P51449	DOID:0111940
P51451	DOID:0111109
P51452	DOID:12849
P51460	DOID:11383
P51530	DOID:0060873	DOID:0070009	DOID:0111519
P51531	DOID:1925	DOID:5419
P51532	DOID:0070046
P51570	DOID:14695
P51571	DOID:0080574
P51580	DOID:0080172
P51587	DOID:0050902	DOID:0060074	DOID:0060873	DOID:0080171	DOID:0080199	DOID:0080684	DOID:0111089	DOID:10283	DOID:1148	DOID:12849	DOID:1520	DOID:1752	DOID:1963	DOID:1969	DOID:2154	DOID:2841	DOID:3008	DOID:3571	DOID:4074	DOID:4362	DOID:5683	DOID:585	DOID:6364	DOID:6408	DOID:6741	DOID:9970
P51608	DOID:0060799	DOID:0060827	DOID:0111932	DOID:1206	DOID:12849	DOID:1932	DOID:5419
P51610	DOID:0050715	DOID:0111814	DOID:1059
P51648	DOID:14501
P51649	DOID:0060175	DOID:5419
P51654	DOID:0060248	DOID:2154
P51659	DOID:0050857	DOID:0090031	DOID:905
P51671	DOID:2841
P51681	DOID:0110759
P51687	DOID:0060041	DOID:0111270
P51688	DOID:0111395	DOID:13250	DOID:8501	DOID:9650
P51690	DOID:0060292	DOID:5419
P51784	DOID:9563
P51786	DOID:0060041
P51787	DOID:0050650	DOID:0050793	DOID:0080188	DOID:0110644	DOID:0110645	DOID:14323	DOID:2228	DOID:2842	DOID:384	DOID:5572	DOID:9007	DOID:9352
P51788	DOID:0111312	DOID:446
P51793	DOID:0050776
P51795	DOID:0050445	DOID:0080353	DOID:0111798	DOID:0111815
P51797	DOID:0060041
P51798	DOID:0110938	DOID:0110944
P51800	DOID:0110146
P51801	DOID:0060041	DOID:0110144	DOID:0110146	DOID:1312	DOID:4500	DOID:576	DOID:784
P51810	DOID:0050633	DOID:0111795
P51812	DOID:0050776	DOID:12849	DOID:1657	DOID:3783	DOID:8534	DOID:988
P51814	DOID:1059
P51815	DOID:0060041
P51816	DOID:1059	DOID:12849
P51843	DOID:0060041	DOID:0080156	DOID:0111777	DOID:1921
P51857	DOID:0111069
P51884	DOID:332
P51955	DOID:0110359
P52179	DOID:9993
P52333	DOID:0060008	DOID:0090013	DOID:2226	DOID:4866	DOID:8761
P52429	DOID:0080388	DOID:12554	DOID:1312	DOID:784
P52565	DOID:0080389
P52630	DOID:0111975	DOID:12849
P52701	DOID:0050465	DOID:0070271	DOID:0070272	DOID:0110957	DOID:0111253	DOID:10283	DOID:1307	DOID:234	DOID:2394	DOID:2871
P52732	DOID:0060349	DOID:1059	DOID:10907	DOID:4977	DOID:8501
P52736	DOID:5419
P52746	DOID:1059
P52788	DOID:0060768	DOID:0060802
P52848	DOID:1059
P52895	DOID:0111773
P52926	DOID:14681
P52945	DOID:0050877	DOID:0060639	DOID:0111103	DOID:9352
P52952	DOID:0050651	DOID:0060224	DOID:0070125	DOID:0110112	DOID:12930	DOID:6406	DOID:6419	DOID:9955
P53007	DOID:0111619	DOID:5419
P53420	DOID:0110032	DOID:0110033	DOID:0111365	DOID:10763	DOID:11830	DOID:13189	DOID:2355	DOID:2921	DOID:576	DOID:784
P53597	DOID:0080128
P53634	DOID:1474	DOID:3389
P53672	DOID:0110237
P53673	DOID:0110271	DOID:10629
P53674	DOID:0110270
P53675	DOID:12849	DOID:5419
P53680	DOID:0060702
P53701	DOID:0111808
P53708	DOID:14766
P53985	DOID:0070214
P54098	DOID:0080119	DOID:0080122	DOID:0080123	DOID:0111276	DOID:0111521	DOID:0111522	DOID:12849	DOID:1289	DOID:1827	DOID:2491	DOID:3650	DOID:3652	DOID:9970
P54105	DOID:5419
P54132	DOID:2717	DOID:5683
P54136	DOID:0060604	DOID:0060791	DOID:2089	DOID:9840
P54252	DOID:1440
P54253	DOID:0050954
P54257	DOID:0060041
P54259	DOID:0060162
P54278	DOID:0070275	DOID:10283
P54289	DOID:0050451	DOID:0050793
P54577	DOID:0110199	DOID:5419
P54710	DOID:0060885
P54793	DOID:0060041
P54802	DOID:0110178	DOID:0111394	DOID:420
P54803	DOID:10376	DOID:10579	DOID:10587	DOID:1824	DOID:540	DOID:9650
P54819	DOID:0060020
P54821	DOID:0060341
P54826	DOID:4621
P54840	DOID:2747
P54845	DOID:0090059	DOID:0110397
P54851	DOID:0080386
P54886	DOID:0070131	DOID:0070132	DOID:0110824	DOID:0110825	DOID:540
P55000	DOID:0060862
P55017	DOID:0050450
P55064	DOID:0111707
P55072	DOID:0060205	DOID:0080348	DOID:0110168	DOID:0111385
P55075	DOID:0090086	DOID:10892	DOID:3614	DOID:4621
P55084	DOID:0111277	DOID:10595
P55087	DOID:1059	DOID:8869
P55157	DOID:1386	DOID:14221
P55197	DOID:9119
P55201	DOID:1059
P55263	DOID:0111038	DOID:1059
P55265	DOID:0050629	DOID:0060257
P55268	DOID:0060852	DOID:0080380
P55287	DOID:0080631
P55290	DOID:332
P55291	DOID:0070033
P55316	DOID:1206	DOID:2303	DOID:540
P55344	DOID:0110263
P55347	DOID:1682
P55771	DOID:0050591
P55851	DOID:2018
P55895	DOID:0060010	DOID:0060012	DOID:0090013	DOID:12177
P55916	DOID:9970
P56178	DOID:0090021	DOID:0090024
P56179	DOID:0060041
P56192	DOID:0110173	DOID:12120
P56377	DOID:0060800
P56378	DOID:0060041
P56381	DOID:0060332
P56524	DOID:0111704	DOID:9538
P56539	DOID:0060255	DOID:0110307	DOID:0110650	DOID:0111191	DOID:0111338	DOID:9007
P56589	DOID:0080476	DOID:0080484
P56645	DOID:0110013
P56693	DOID:0090111	DOID:0110950	DOID:0110953	DOID:0110955	DOID:0110956	DOID:10487	DOID:3614
P56696	DOID:0110558
P56703	DOID:0080173
P56704	DOID:11476
P56705	DOID:0111526
P56706	DOID:0111807
P56715	DOID:0110390	DOID:10348	DOID:14791	DOID:8501
P56730	DOID:0060308
P56975	DOID:10487
P57054	DOID:0080283
P57059	DOID:0080465	DOID:3329
P57076	DOID:0050144	DOID:0110594	DOID:0110627
P57078	DOID:0060055
P57081	DOID:12849
P57082	DOID:0111382	DOID:11111	DOID:9955
P57679	DOID:0110092	DOID:0111571	DOID:12714
P57727	DOID:0110527	DOID:10969
P57739	DOID:12336
P57740	DOID:0080385	DOID:0080498
P57775	DOID:0090025
P57796	DOID:0050572	DOID:13911	DOID:8501
P58004	DOID:12849
P58012	DOID:14778	DOID:5426
P58107	DOID:5419
P58215	DOID:0070000
P58294	DOID:10487
P58304	DOID:0060839	DOID:10584	DOID:1405
P58335	DOID:0111669
P58400	DOID:0111332	DOID:12849	DOID:5419
P58418	DOID:0110373	DOID:0110829	DOID:0110841	DOID:8501
P58743	DOID:0110513	DOID:12849
P59046	DOID:0090063
P59103	DOID:5419
P59910	DOID:0110610
P59923	DOID:5419
P60033	DOID:12177
P60174	DOID:0050884
P60201	DOID:0110773	DOID:3210	DOID:480
P60323	DOID:10787	DOID:5426
P60484	DOID:0050657	DOID:0060867	DOID:0080191	DOID:1059	DOID:10907	DOID:11294	DOID:12849	DOID:13482	DOID:14679	DOID:1612	DOID:2526	DOID:2615	DOID:2871	DOID:3068	DOID:3717	DOID:3907	DOID:3962	DOID:4465	DOID:4586	DOID:5409	DOID:5520	DOID:6171	DOID:6457	DOID:7166	DOID:8618	DOID:8761	DOID:8923	DOID:9256
P60709	DOID:0060229
P60880	DOID:0110683	DOID:2234	DOID:7725
P60891	DOID:0050647	DOID:0110210	DOID:0111260	DOID:0111739	DOID:8499	DOID:8501
P61011	DOID:0060479
P61019	DOID:12849
P61026	DOID:1682
P61073	DOID:0060591
P61129	DOID:5419
P61201	DOID:0060041
P61244	DOID:0050771
P61254	DOID:0111892
P61266	DOID:0111301
P61296	DOID:0110425	DOID:1682
P61313	DOID:0111882
P61328	DOID:0080425
P61353	DOID:0111893
P61626	DOID:0050636
P61764	DOID:0050561	DOID:0050562	DOID:0050753	DOID:0050889	DOID:0080422	DOID:0080436	DOID:10907	DOID:12849	DOID:540
P61769	DOID:0050636	DOID:0060060	DOID:0111981	DOID:3717	DOID:3907	DOID:3910	DOID:5409	DOID:5520	DOID:5746	DOID:8923	DOID:9256	DOID:9538
P61812	DOID:0070233
P61916	DOID:0070114	DOID:9255
P61960	DOID:0080296	DOID:10003	DOID:543
P61964	DOID:1682
P61966	DOID:0060483
P61981	DOID:0080282
P62068	DOID:12849
P62070	DOID:2394	DOID:3490
P62081	DOID:0111881
P62140	DOID:0080693
P62166	DOID:12849
P62244	DOID:0111891
P62263	DOID:0090016
P62273	DOID:0111566	DOID:0111889
P62304	DOID:0110708
P62310	DOID:5419
P62633	DOID:0050759
P62736	DOID:13099	DOID:14004	DOID:5419	DOID:65
P62805	DOID:5419
P62807	DOID:5419
P62847	DOID:0111887
P62854	DOID:0111888	DOID:0111894	DOID:1340
P62857	DOID:0111894
P62873	DOID:0050908	DOID:0070072	DOID:1459	DOID:540	DOID:543	DOID:674	DOID:9650	DOID:9952
P62879	DOID:5419
P62913	DOID:0111878
P63000	DOID:0080235	DOID:3151	DOID:5520	DOID:8923	DOID:9460
P63092	DOID:0050581	DOID:0080053	DOID:0080222	DOID:0111535	DOID:0111623	DOID:0112010	DOID:12849	DOID:1858	DOID:192	DOID:2018	DOID:3717	DOID:3910	DOID:3948	DOID:4074	DOID:4183	DOID:5520	DOID:684	DOID:8923	DOID:9256	DOID:9970
P63104	DOID:5419
P63146	DOID:14227	DOID:1682
P63162	DOID:11983
P63165	DOID:0080403
P63252	DOID:0050434	DOID:0050650	DOID:0050793	DOID:14452
P63261	DOID:0060229	DOID:0110550
P63267	DOID:0060610	DOID:0080682
P63316	DOID:0110319	DOID:0110434
P68032	DOID:0060480	DOID:0110110	DOID:0110317	DOID:0110456	DOID:384
P68133	DOID:0050646	DOID:0060239	DOID:0080102	DOID:0110927	DOID:0111375	DOID:440
P68366	DOID:0060355
P68431	DOID:4202	DOID:5520	DOID:9538
P68871	DOID:0111363	DOID:0111632	DOID:10923	DOID:1099	DOID:11252	DOID:12241	DOID:5379
P69905	DOID:0110031	DOID:0111363
P78314	DOID:1856
P78318	DOID:0060816
P78329	DOID:0080665
P78330	DOID:0050724
P78337	DOID:11836
P78357	DOID:0111275	DOID:0111375	DOID:0111597
P78363	DOID:0050817	DOID:0110015	DOID:0110354	DOID:0111013	DOID:14791	DOID:8501
P78364	DOID:0070287
P78381	DOID:0070265
P78382	DOID:0070258
P78385	DOID:0050472	DOID:0060041	DOID:0080251
P78386	DOID:0111658
P78413	DOID:1682
P78428	DOID:543
P78504	DOID:13608	DOID:6419	DOID:6420	DOID:9245
P78508	DOID:0050332	DOID:0050753	DOID:0060484	DOID:0110498	DOID:10907	DOID:10965	DOID:2018
P78509	DOID:0060249	DOID:0060751	DOID:0060902	DOID:12849	DOID:2703	DOID:3329	DOID:5419	DOID:848
P78527	DOID:0111961
P78549	DOID:0080411
P78560	DOID:0060308
P78562	DOID:0050445	DOID:2256
P80303	DOID:9970
[truncated: 3,046 more rows]
