# Supplementary material for: Known allosteric proteins have central roles in genetic disease
Source: PLoS Comput Biol. 2022 Feb 9;18(2):e1009806. doi: 10.1371/journal.pcbi.1009806 (PMC10138267; doi:10.1371/journal.pcbi.1009806)
Supplement: S5 Table — (XLSX) [file pcbi.1009806.s016.xlsx]

## Sheet: Table S5. PDB structures 
RefSeq	Type	PDB ID	Chains	Resolution
NM_000016	non-allo.	2a1t	A,B,C,D	2.8
NM_000029	non-allo.	6i3i	A	2.97
NM_000030	non-allo.	3r9a	A,C	2.35
NM_000042	non-allo.	1c1z	A	2.87
NM_000065	non-allo.	3t5o	A	2.869
NM_000075	non-allo.	6p8f	B	2.89
NM_000082	non-allo.	6fcv	B	2.92
NM_000096	non-allo.	4enz	A	2.6
NM_000100	non-allo.	2oct	A,B	1.4
NM_000107	non-allo.	4e54	B	2.85
NM_000108	non-allo.	6hg8	A,B	1.76
NM_000113	non-allo.	5j1s	A	1.399
NM_000126	non-allo.	2a1u	A	2.11
NM_000128	allosteric	5i25	A	2.85
NM_000162	allosteric	3idh	A	2.14
NM_000177	non-allo.	6jeg	A,B	2.975
NM_000184	non-allo.	4mqj	B,H	1.8
NM_000185	allosteric	1jmo	A	2.2
NM_000211	allosteric	4neh	B	2.7505
NM_000212	allosteric	3ije	B	2.9
NM_000229	non-allo.	5bv7	A	2.45
NM_000237	allosteric	6ob0	A	2.81
NM_000239	non-allo.	1lz6	A	1.8
NM_000250	non-allo.	5mfa	A	1.2
NM_000251	allosteric	3thy	A	2.894
NM_000266	non-allo.	5bpu	A,B	2.4
NM_000284	non-allo.	3exe	A,C	1.979
NM_000301	allosteric	4dur	A	2.45
NM_000341	non-allo.	6li9	A,C	2.3
NM_000354	allosteric	4x30	A	1.55
NM_000365	non-allo.	1wyi	A,B	2.2
NM_000371	allosteric	1tsh	A,B	1.7
NM_000396	allosteric	1by8	A	2.6
NM_000410	non-allo.	1de4	A,D	2.8
NM_000419	allosteric	3fcs	A	2.55
NM_000454	non-allo.	5yto	A,B	1.9
NM_000477	allosteric	6qio	A	1.95
NM_000488	allosteric	1e03	L	2.9
NM_000506	allosteric	5edm	A	2.2
NM_000510	non-allo.	4mqw	B	2.9
NM_000515	non-allo.	1bp3	A	2.9
NM_000516	non-allo.	6eg8	I	2.8
NM_000517	allosteric	1c7d	A	1.8
NM_000518	allosteric	1dxt	B,D	1.7
NM_000519	non-allo.	1shr	B,D	1.88
NM_000520	non-allo.	2gjx	A	2.8
NM_000521	non-allo.	5bro	A	2.4
NM_000537	non-allo.	4amt	A	2.6
NM_000562	non-allo.	3ojy	A	2.51
NM_000572	allosteric	2ilk	A	1.6
NM_000624	non-allo.	2ol2	A	2.0
NM_000660	non-allo.	5vqp	A	2.9
NM_000709	non-allo.	2bff	A	1.46
NM_000781	non-allo.	3na1	A	2.25
NM_000799	non-allo.	1eer	A	1.9
NM_000892	non-allo.	6i44	A	1.36
NM_000918	non-allo.	4ekz	A	2.51
NM_000925	non-allo.	6cer	B,D	2.69
NM_000942	non-allo.	3ich	A	1.2
NM_000975	non-allo.	4xxb	A	2.4
NM_001003841	non-allo.	6m18	A,C	2.9
NM_001007228	non-allo.	3hqi	A,B	2.62
NM_001009999	allosteric	4xbf	A	2.803
NM_001015878	non-allo.	6gr8	A	1.75
NM_001063	allosteric	4h0w	A	2.4
NM_001070	allosteric	3cb2	A,B	2.303
NM_001079	allosteric	2ozo	A	2.6
NM_001085	non-allo.	1qmn	A	2.27
NM_001097577	non-allo.	1h0d	C	2.0
NM_001101	non-allo.	6nbw	A	2.5
NM_001127695	non-allo.	1ivy	A,B	2.2
NM_001127701	allosteric	1hp7	A	2.1
NM_001135699	non-allo.	3rdh	A,D	2.39
NM_001142386	non-allo.	1y8p	A	2.63
NM_001143985	non-allo.	1ci4	A,B	1.9
NM_001194999	non-allo.	6puk	A	2.08
NM_001259	non-allo.	1bi8	A,C	2.8
NM_001260	allosteric	5xs2	A	2.04
NM_001282386	allosteric	5yfn	A,B	2.5
NM_001349	non-allo.	4j15	A,B	2.24
NM_001414	non-allo.	3ecs	A,B,C,D,E,F,G,H	2.65
NM_001556	non-allo.	4kik	A,B	2.83
NM_001658	non-allo.	1hur	A,B	2.0
NM_001664	allosteric	1cxz	A	2.2
NM_001710	allosteric	2ok5	A	2.3
NM_001743	allosteric	4djc	A	1.35
NM_001756	allosteric	4c49	A	2.7
NM_001791	allosteric	2ngr	A	1.9
NM_001814	non-allo.	3pdf	A	1.85
NM_001868	non-allo.	5om9	A,B	1.8
NM_001928	non-allo.	5nb7	A	1.33
NM_001972	non-allo.	2z7f	E	1.7
NM_001985	non-allo.	1efv	B	2.1
NM_002010	non-allo.	1g82	A,D	2.6
NM_002069	allosteric	6crk	A	2.0
NM_002074	non-allo.	6crk	B	2.0
NM_002168	allosteric	6adi	A,B	1.969
NM_002309	non-allo.	1pvh	B	2.5
NM_002351	non-allo.	1m27	A	2.5
NM_002354	non-allo.	4mzv	A	1.865
NM_002427	allosteric	4fvl	A	2.436
NM_002439	non-allo.	3thy	B	2.894
NM_002524	allosteric	5uhv	A	1.672
NM_002526	allosteric	4h1y	P	1.58
NM_002715	allosteric	3p71	C	2.7
NM_002730	allosteric	3vqh	A	1.95
NM_002755	allosteric	3w8q	A	2.2
NM_002769	non-allo.	1trn	A,B	2.2
NM_002872	non-allo.	1ds6	A	2.35
NM_002887	non-allo.	4q2t	A	2.4
NM_003130	non-allo.	4usl	A	1.65
NM_003201	non-allo.	3tmm	A	2.5001
NM_003280	allosteric	1j1d	A	2.61
NM_003400	allosteric	3gb8	A	2.9
NM_003495	non-allo.	5ja4	B	2.424
NM_003523	non-allo.	5gt0	D,H	2.82
NM_003612	non-allo.	3nvq	A,E	2.4
NM_003630	non-allo.	3ajb	A	2.5
NM_003707	non-allo.	2c9o	A	2.2
NM_003797	allosteric	5wuk	A	2.03
NM_003849	non-allo.	6g4q	A	2.59
NM_003850	non-allo.	6g4q	B	2.59
NM_003883	allosteric	4a69	A	2.06
NM_003968	non-allo.	1tt5	B	2.6
NM_004048	non-allo.	6nux	B	2.2
NM_004218	non-allo.	2f9m	A	1.95
NM_004309	allosteric	1hh4	D	2.7
NM_004397	non-allo.	4ct4	B	2.3
NM_004456	allosteric	5hyn	A	2.95
NM_004530	non-allo.	1ck7	A	2.8
NM_004637	non-allo.	3law	A	2.8
NM_004830	non-allo.	6h02	A	2.8
NM_004849	non-allo.	4gdk	B,E	2.7
NM_005022	non-allo.	1fil	A	2.0
NM_005025	non-allo.	3fgq	A	2.09
NM_005026	non-allo.	6pyr	A	2.21
NM_005051	non-allo.	4ye6	A	2.4
NM_005052	non-allo.	2g0n	A	1.9
NM_005141	non-allo.	3ghg	B,E	2.9
NM_005142	non-allo.	2pmv	A	2.6
NM_005313	non-allo.	3f8u	A	2.6
NM_005343	allosteric	4k81	B	2.4
NM_005402	non-allo.	6p0j	B	1.31
NM_005444	non-allo.	4crv	B	2.05
NM_005450	non-allo.	1m4u	A	2.42
NM_005506	non-allo.	4q4f	A	2.8
NM_005530	allosteric	6kde	A	2.999
NM_005548	non-allo.	4dpg	A,B	2.844
NM_005614	allosteric	3t5g	A	1.7
NM_005648	non-allo.	6i7r	C	1.949
NM_005999	non-allo.	3qb5	K	2.95
NM_006086	non-allo.	6s8l	B	1.801
NM_006218	allosteric	4ovu	A	2.96
NM_006341	non-allo.	6bcd	A	1.43
NM_006364	non-allo.	5kyn	A	2.552
NM_006432	non-allo.	5kwy	C,D	2.405
NM_006496	allosteric	2ihb	A	2.71
NM_006744	allosteric	2wqa	E,F	2.85
NM_006899	non-allo.	6kde	B	2.999
NM_006908	non-allo.	1hh4	A	2.7
NM_006915	non-allo.	2bx6	A	2.1
NM_007126	allosteric	5ftj	A,B,C,D,E,F	2.3
NM_012300	non-allo.	6wnx	A	2.5
NM_012470	non-allo.	6gx9	A	2.7
NM_012479	non-allo.	6byj	A,D	2.9
NM_013254	non-allo.	4iwo	A	2.61
NM_013291	non-allo.	6f9n	A	2.5
NM_014000	non-allo.	1tr2	A	2.9
NM_014014	allosteric	6s8q	B	2.391
NM_014176	allosteric	6r75	A	2.0
NM_014225	non-allo.	1b3u	A	2.3
NM_014239	non-allo.	6caj	C,D	2.8
NM_014270	non-allo.	6li9	B,D	2.3
NM_014408	non-allo.	2c0j	A	2.2
NM_014444	non-allo.	3rip	A	2.3
NM_014740	allosteric	2hyi	C	2.3
NM_015331	non-allo.	6iyc	A	2.6
NM_015364	non-allo.	2e59	A	2.21
NM_016131	non-allo.	5szj	A	2.66
NM_016186	non-allo.	3f1s	A	2.3
NM_016617	non-allo.	5hkh	A,C	2.55
NM_016633	non-allo.	1z8u	A	2.4
NM_017565	non-allo.	5wrr	A,B	2.506
NM_017807	non-allo.	6gwj	K	1.95
NM_020408	non-allo.	6w1d	B	1.795
NM_021052	non-allo.	5jrg	C,G	2.5
NM_021100	non-allo.	6wi2	A	1.95
NM_021870	non-allo.	3ghg	C,F	2.9
NM_022916	non-allo.	4bx9	A	2.6
NM_024735	non-allo.	5vzt	B	2.7
NM_024782	non-allo.	2qm4	A,B	2.3
NM_032783	non-allo.	4cqm	J,K	2.339
NM_032808	non-allo.	2id5	A,B,C,D	2.698
NM_033360	allosteric	5tar	A	1.9
NM_052821	non-allo.	4erq	A	1.906
NM_052872	non-allo.	6hgo	A,B	2.1
NM_138348	non-allo.	6sak	A	2.0
NM_138761	allosteric	5w60	A	1.803
NM_138957	allosteric	3sa0	A	1.5947
NM_139049	allosteric	4qtd	A	1.5
NM_145860	non-allo.	3rqg	A,B,C,D	2.5
NM_152305	non-allo.	5l0u	A	1.8
NM_172341	non-allo.	6iyc	D	2.6
NM_173841	non-allo.	1ira	X	2.7
NM_174936	non-allo.	6u3i	A	2.9
NM_176806	non-allo.	5mpo	A,B	2.43
NM_177559	allosteric	3juh	A	1.66
NM_182649	non-allo.	1ul1	A,B,C	2.9
NM_183050	non-allo.	2bew	B	1.79
NM_207118	non-allo.	1ydl	A	2.3
NM_213595	non-allo.	6w1d	D	1.795
NM_000018	non-allo.	2uxw	A	1.45
NM_000019	non-allo.	2iby	A,B,C,D	1.85
NM_000026	non-allo.	4flc	A,B,C,D	2.6
NM_000031	allosteric	5hms	A,B	2.8
NM_000034	allosteric	4ald	A	2.8
NM_000035	non-allo.	1qo5	A,B,C,D	2.5
NM_000045	non-allo.	6v7f	A,B,E	2.02
NM_000048	non-allo.	1k62	A,B	2.65
NM_000049	non-allo.	4mri	A,B	2.8
NM_000050	non-allo.	2nz2	A	2.4
NM_000055	non-allo.	3o9m	A	2.98
NM_000062	allosteric	5du3	A	2.1
NM_000067	non-allo.	6s9z	A	0.95
NM_000071	allosteric	4l0d	A,B	2.97
NM_000099	non-allo.	3qrd	A,B	2.19
NM_000106	allosteric	3tbg	A	2.1
NM_000129	allosteric	1f13	A,B	2.1
NM_000140	non-allo.	3hcn	A,B	1.6
NM_000143	non-allo.	5upp	A,B	1.8
NM_000154	non-allo.	6q8z	A	2.4
NM_000155	non-allo.	6gqd	A	1.523
NM_000157	allosteric	5lvx	A,B,C,D	2.2
NM_000159	non-allo.	1sir	A	2.6
NM_000169	non-allo.	3lxb	A,B	2.85
NM_000170	non-allo.	6i35	A,B	2.0
NM_000175	non-allo.	1iri	A,B	2.4
NM_000178	non-allo.	2hgs	A	2.1
NM_000181	non-allo.	1bhg	A,B	2.53
NM_000187	non-allo.	1ey2	A	2.3
NM_000188	allosteric	1qha	A,B	2.25
NM_000189	allosteric	5hfu	A	2.923
NM_000191	non-allo.	3mp5	A,B	2.25
NM_000194	non-allo.	1bzy	A,B,C,D	2.0
NM_000199	non-allo.	4miv	A,B	2.4
NM_000202	non-allo.	5fql	A	2.3
NM_000221	non-allo.	2hlz	A,B,C,D	1.85
NM_000255	non-allo.	3bic	A	2.6
NM_000262	non-allo.	4do4	A,B	1.4
NM_000269	non-allo.	3l7u	A,B,C	2.1
NM_000270	non-allo.	1ulb	A	2.75
NM_000274	non-allo.	2oat	A,B,C	1.95
NM_000285	non-allo.	5mc1	A,B	1.43
NM_000298	allosteric	4ima	A,B,C,D	1.954
NM_000310	non-allo.	3gro	A,B	2.53
NM_000317	non-allo.	3i2b	A,D,E	2.3
NM_000320	non-allo.	1hdr	A	2.5
NM_000353	non-allo.	3dyd	A,B	2.3
NM_000370	non-allo.	1oiz	A	1.88
NM_000374	allosteric	1r3q	A	1.7
NM_000379	allosteric	2e1q	A,B	2.6
NM_000382	non-allo.	4qgk	A,B	2.1
NM_000391	non-allo.	3edy	A	1.85
NM_000404	non-allo.	3wez	A,D	2.11
NM_000429	non-allo.	2obv	A	2.05
NM_000436	non-allo.	3dlx	A,B	2.2
NM_000476	non-allo.	1z83	A,B	1.9
NM_000481	non-allo.	1wsv	A,B	2.6
NM_000485	non-allo.	4x45	A,B	1.75
NM_000486	non-allo.	4nef	A,B,C,D	2.75
NM_000487	non-allo.	1n2k	A	2.75
NM_000498	non-allo.	4dvq	A,B,C,D,E,F	2.49
NM_000507	allosteric	5q0b	A,B,C,D	2.3
NM_000512	non-allo.	4fdi	A,B	2.2
NM_000531	non-allo.	1oth	A	1.85
NM_000543	non-allo.	5jg8	A,B	2.8
NM_000559	non-allo.	1i3d	A,B	1.7
NM_000637	non-allo.	3dk9	A	0.95
NM_000687	allosteric	3nj4	A,B,C,D	2.5
NM_000693	non-allo.	5fhz	A,B,C,D	2.9
NM_000786	non-allo.	3ld6	A,B	2.8
NM_000787	non-allo.	4zel	A,B	2.9
NM_000791	allosteric	5hsr	A	1.21
NM_000817	allosteric	2okj	A,B	2.3
NM_000860	non-allo.	2gdz	A	1.65
NM_000884	allosteric	1nf7	A	2.65
NM_000902	non-allo.	6suk	A	1.75
NM_001008216	non-allo.	1i3k	A,B	1.5
NM_001012393	non-allo.	5uv6	A,B	2.65002
NM_001012614	non-allo.	6cdr	A	2.399
NM_001025195	non-allo.	1mx9	A,B,C,D,E,F	2.9
NM_001031727	non-allo.	4ldr	A,B	2.292
NM_001033044	non-allo.	2ojw	A,B,C,D,E	2.05
NM_001042351	non-allo.	2bh9	A	2.5
NM_001064	non-allo.	6rjb	A,B	1.15
NM_001080	non-allo.	2w8r	A	2.4
NM_001080432	non-allo.	4ie6	A	2.5036
NM_001082971	non-allo.	3rch	A,B	2.8
NM_001084	non-allo.	6fxr	A	2.1
NM_001091	non-allo.	3hii	A,B	2.149
NM_001101426	non-allo.	4cvh	A	2.39
NM_001114632	non-allo.	5nfo	A,B	2.173
NM_001159	non-allo.	4uhx	A	2.7
NM_001182	non-allo.	6o4d	A,B,C,D	1.88
NM_001190	non-allo.	1kt8	A,B	1.9
NM_001199835	non-allo.	4pzg	A,B	2.8
NM_001231	non-allo.	5crg	A,B	1.97
NM_001262	non-allo.	1ihb	A,B	1.95
NM_001282225	non-allo.	3lgg	A,B	2.5
NM_001354	allosteric	4xo6	A,B	1.2
NM_001361	non-allo.	3w7r	A	1.68
NM_001382	non-allo.	6bw6	A,B	2.95
NM_001385	non-allo.	2vr2	A	2.8
NM_001482	non-allo.	4jdw	A	2.5
NM_001641	allosteric	6mkk	A	1.442
NM_001651	non-allo.	3d9s	A,B,C,D	2.0
NM_001698	non-allo.	1hzd	A,B,C,D,E,F	2.2
NM_001724	non-allo.	2hhj	A,B	1.5
NM_001752	non-allo.	1qqw	A,B,C,D	2.75
NM_001875	allosteric	5dou	A,B	2.6
NM_001886	non-allo.	3lwk	A	1.7
NM_001888	non-allo.	2i99	A,B	2.6
NM_001902	non-allo.	3cog	A,B,C,D	2.0
NM_001917	allosteric	3znn	A,B	1.9
NM_001919	non-allo.	1sg4	A,B,C	1.3
NM_001953	allosteric	2wk5	A	2.99
NM_002004	allosteric	4l2x	F	2.55
NM_002047	non-allo.	4kqe	A	2.739
NM_002056	non-allo.	6r4h	A,B	2.244
NM_002080	non-allo.	5ax8	A,C	2.989
NM_002109	non-allo.	6o76	A,B	2.787
NM_002150	non-allo.	3isq	A	1.75
NM_002176	non-allo.	1au1	A,B	2.2
NM_002225	non-allo.	1ivh	A,B,C,D	2.6
NM_002300	non-allo.	1i0z	A,B	2.1
NM_002408	non-allo.	5vcs	A,B	2.799
NM_002452	non-allo.	6aa4	A	1.9
NM_002461	non-allo.	3d4j	A,B	2.4
NM_002629	non-allo.	1yjx	A,B	2.8
NM_002649	allosteric	3ibe	A	2.798
NM_002654	allosteric	6jfb	A,B,C,D	2.12
NM_002677	non-allo.	3nr3	A	1.95
NM_002764	allosteric	2hcr	A,B	2.2
NM_002862	allosteric	5iko	A	2.5
NM_002863	allosteric	1fa9	A	2.4
NM_002959	non-allo.	5mri	A	2.0
NM_003124	non-allo.	6i79	A,B	1.63
NM_003129	non-allo.	6c6n	A,B	2.3
NM_003359	allosteric	3khu	A,B,C,D,E,F	2.3
NM_003681	non-allo.	2f7k	A,B	2.8
NM_003748	non-allo.	3v9h	A,B	2.4
NM_003888	non-allo.	6alj	A,B,C,D	1.89
NM_003901	non-allo.	4q6r	A,B	2.4
NM_003937	non-allo.	2hzp	A	2.0
NM_004043	non-allo.	4a6d	A	2.4
NM_004044	non-allo.	1p4r	A,B	2.55
NM_004076	non-allo.	3qk3	A,B,C	1.95
NM_004090	allosteric	3f81	A	1.9
NM_004092	non-allo.	2hw5	A,B,C,D,E,F	2.55
NM_004130	non-allo.	3t7o	A,B	1.85
NM_004169	allosteric	1bj4	A	2.65
NM_004184	non-allo.	5ujj	A,B	2.1
NM_004208	non-allo.	5kvi	A	1.995
NM_004481	non-allo.	4d0t	C,F	2.45
NM_004493	non-allo.	1u7t	A,B,C,D	2.0
NM_004577	non-allo.	1l8l	A,B	2.51
NM_004595	non-allo.	3c6k	A,B	1.95
NM_004613	allosteric	4pyg	A	2.8
NM_004621	non-allo.	6uz8	A,B,C,D	2.84
NM_005040	non-allo.	3n2z	B	2.79
NM_005198	allosteric	2ig7	A,B	1.8
NM_005271	allosteric	1l1f	A,B,C,D,E,F	2.7
NM_005276	non-allo.	1x0x	A	2.75
NM_005327	non-allo.	3rqs	A,B	2.001
NM_005340	non-allo.	6g9z	A,B	1.43
NM_005417	non-allo.	1y57	A	1.91
NM_005525	non-allo.	4iju	A,B	2.35
NM_005566	non-allo.	4ojn	A,B,C,D	2.4
NM_005609	allosteric	1z8d	A	2.3
NM_005651	non-allo.	6pyz	A,B,C,D	2.02
NM_005670	non-allo.	4rkk	A,C	2.4
NM_005866	allosteric	6dk0	A,B,C	2.9
NM_005918	non-allo.	4wlu	A,B,C,D	2.14
NM_005957	allosteric	6fcx	A,B	2.5
NM_006221	allosteric	1f8a	B	1.84
NM_006331	non-allo.	5fai	A	1.8
NM_006513	non-allo.	4l87	A	2.897
NM_006721	allosteric	2i6a	A	2.2
NM_006755	non-allo.	1f05	A,B	2.45
NM_006907	non-allo.	5uaw	A,B,C,D,E	1.85
NM_007262	allosteric	3b38	A	1.85
NM_007283	non-allo.	3hju	A,B	2.2
NM_012084	allosteric	6g2u	A,B,C,D,E,F	2.93429
NM_012199	non-allo.	4krf	A	2.101
NM_012203	non-allo.	2gcg	A,B	2.2
NM_012213	non-allo.	2ygw	A,B	2.8
NM_014026	non-allo.	1st0	A,B	1.9
NM_014297	non-allo.	4chl	A,B	2.61
NM_014384	non-allo.	1rx0	A,B,C,D	1.77
NM_014465	non-allo.	2z5f	A,B	2.1
NM_015141	non-allo.	2pla	A,B	2.51
NM_015474	allosteric	4rxp	A,B	2.1
NM_015713	non-allo.	4djn	A,B	2.2
NM_015836	non-allo.	5ekd	A,B	1.82
NM_015865	non-allo.	6qd5	A	2.398
NM_015915	non-allo.	4idn	A,B	2.252
NM_016011	non-allo.	1zsy	A	1.75
NM_016058	non-allo.	3enp	A,B	2.48
NM_016156	non-allo.	1zvr	A	1.98
NM_016233	non-allo.	6ce1	A	2.8
NM_016327	non-allo.	6ftq	A	2.08
NM_016401	non-allo.	3wvz	A,B	1.88
NM_016442	non-allo.	6rqx	A	1.68
NM_016489	non-allo.	2cn1	A	2.67
NM_016955	non-allo.	4zdo	A,B	2.65
NM_017541	non-allo.	6fd8	A,B	2.1
NM_017714	allosteric	2a8i	A,B	2.0
NM_017872	non-allo.	3otd	A,B	2.28
NM_017946	non-allo.	4msp	A,B	1.9
NM_018129	non-allo.	1nrg	A	1.95
NM_018161	non-allo.	6ofb	A,B	2.84
NM_018235	non-allo.	4ruh	A,B	2.25
NM_018441	non-allo.	1yxm	A,B,C,D	1.9
NM_018486	non-allo.	4qa0	A,B	2.242
NM_018947	non-allo.	5o10	A,B	1.36
NM_018960	allosteric	1r74	A,B	2.55
NM_020469	non-allo.	3v0q	A,B	1.8
NM_021133	allosteric	4oau	C	2.6
NM_022098	non-allo.	5x49	A,B	1.65
NM_022445	non-allo.	3s4y	A,B	1.8
NM_022787	non-allo.	1kqo	A,B,C,D,E,F	2.5
NM_024301	non-allo.	6kaj	A,B,C,D	2.2249
NM_024664	non-allo.	1p9o	A,B	2.3
NM_024843	non-allo.	5zle	A	2.6
NM_030769	non-allo.	6arh	A,B,C,D	1.6
NM_032601	non-allo.	6qh4	A,C	1.922
NM_033109	non-allo.	3u1k	A	2.13
NM_033453	non-allo.	2car	A,B	1.09
NM_053013	non-allo.	2xsx	A,B	1.7
NM_058179	non-allo.	3e77	A,B	2.5
NM_080916	non-allo.	2ocp	A,B	2.8
NM_138413	non-allo.	3s5o	A	1.97
NM_138793	non-allo.	2h2n	A,B	2.3
NM_145867	non-allo.	4jrz	A	2.4
NM_182916	non-allo.	4x4w	A,B	1.9
NM_203395	non-allo.	4ttc	A,B	2.65
NM_000022	non-allo.	3iar	A	1.52
NM_000046	non-allo.	1fsu	A	2.5
NM_000078	non-allo.	2obd	A	2.1
NM_000102	allosteric	5uys	A	2.392
NM_000103	allosteric	3s79	A	2.75
NM_000104	non-allo.	3pm0	A	2.7
NM_000152	allosteric	5kzw	A	2.0
NM_000156	non-allo.	3orh	A	1.86
NM_000158	non-allo.	5clt	A	2.79
NM_000190	allosteric	5m6r	A	2.73
NM_000203	non-allo.	3w82	A	2.76
NM_000204	allosteric	2xrc	A	2.69
NM_000230	non-allo.	1ax8	A	2.4
NM_000240	allosteric	2z5y	A	2.17
NM_000244	non-allo.	6b41	A	2.61
NM_000263	non-allo.	4xwh	A	2.32
NM_000291	non-allo.	4o33	A	2.1
NM_000303	non-allo.	2amy	A	2.09
NM_000309	non-allo.	3nks	A	1.9
NM_000314	allosteric	5bzz	A	2.2
NM_000326	non-allo.	3hx3	A	1.69
NM_000351	non-allo.	1p49	A	2.6
NM_000358	non-allo.	5nv6	A	2.93
NM_000367	non-allo.	2h11	A	1.89
NM_000375	non-allo.	1jr2	A	1.84
NM_000398	non-allo.	1umk	A	1.75
NM_000405	non-allo.	2ag4	A	1.8
NM_000431	non-allo.	2r3v	A	2.5
NM_000496	non-allo.	1ytq	A	1.7
NM_000497	non-allo.	6m7x	A	2.095
NM_000500	non-allo.	4y8w	A	2.64
NM_000550	non-allo.	5m8r	A	2.4
NM_000717	non-allo.	1znc	A	2.8
NM_000754	non-allo.	4xuc	A	1.8
NM_000771	allosteric	5w0c	A	2.001
NM_000941	non-allo.	3qfc	A	1.8
NM_000961	non-allo.	2iag	A	2.15
NM_001010867	non-allo.	6geu	A	1.55
NM_001031803	non-allo.	6n8r	A	1.91
NM_001062	non-allo.	4kki	A	2.35
NM_001078177	allosteric	6ob7	A	2.3
NM_001111035	non-allo.	1war	A	2.22
NM_001128831	non-allo.	1bzm	A	2.0
NM_001178010	non-allo.	5dgo	A	2.1
NM_001199758	non-allo.	3hy6	A	2.1
NM_001289	non-allo.	2r5g	A	1.86
NM_001308	non-allo.	2nsm	A	2.1
NM_001397	non-allo.	3dwb	A	2.38
NM_001442	non-allo.	3p6h	A	1.15
NM_001486	allosteric	4bb9	A	1.47
NM_001625	non-allo.	2c9y	A	2.1
NM_001647	non-allo.	2hzq	A	1.8
NM_001673	non-allo.	6gq3	A	1.85
NM_001822	non-allo.	3cxl	A	2.6
NM_002143	non-allo.	5g4p	A	2.42
NM_002197	non-allo.	2b3y	A	1.85
NM_002340	non-allo.	1w6j	A	2.2
NM_002542	non-allo.	2xhi	A	1.55
NM_002591	non-allo.	1nhx	A	2.1
NM_002615	non-allo.	1imv	A	2.85
NM_002633	non-allo.	6sno	A	2.7
NM_002861	non-allo.	4xsv	A	2.7
NM_003336	non-allo.	6cyr	A	2.2
NM_003337	non-allo.	2ybf	A	2.0
NM_003384	non-allo.	6cnx	A	2.0
NM_003465	non-allo.	5hbf	A	1.95
NM_003730	non-allo.	3t0o	A	1.59
NM_003929	non-allo.	6hh2	A	1.449
NM_004056	non-allo.	2w2j	A	1.6
NM_004181	non-allo.	4jkj	A	2.151
NM_004434	non-allo.	4ci8	A	2.6
NM_004804	non-allo.	3fm0	A	1.7
NM_005084	non-allo.	3f98	A	1.7
NM_005163	allosteric	6s9w	A	2.3
NM_005223	non-allo.	4awn	A	1.95
NM_005584	non-allo.	5eom	A	2.55
NM_005700	non-allo.	5e33	A	1.837
NM_005857	non-allo.	5syt	A	2.0
NM_005989	non-allo.	3buv	A	1.35
NM_006493	non-allo.	6r99	A	2.7
NM_006516	non-allo.	5eqh	A	2.99
NM_006567	non-allo.	5mgu	A	1.89
NM_006891	non-allo.	1h4a	X	1.15
NM_006895	non-allo.	2aot	A	1.9
NM_006949	non-allo.	4cca	A	2.6
NM_007255	non-allo.	4irq	A	2.3
NM_012250	non-allo.	2ery	A	1.7
NM_013352	non-allo.	6hzn	A	2.41
NM_013943	non-allo.	2ahe	A	1.8
NM_014216	non-allo.	2qb5	A	1.8
NM_014286	non-allo.	6qi4	B	1.78
NM_014362	non-allo.	3bpt	A	1.5
NM_015459	non-allo.	5vgr	A	2.096
NM_015506	non-allo.	5uos	A	2.51
NM_016020	non-allo.	6aax	A	2.994
NM_016361	non-allo.	4jod	A	2.21
NM_016406	non-allo.	2z6o	A	1.6
NM_016725	non-allo.	4lrh	A	2.8
NM_017739	non-allo.	5ggf	A	2.49
NM_017825	non-allo.	5zqy	A	1.577
NM_019042	non-allo.	5kkp	A	2.26
NM_019613	non-allo.	6iyy	A	1.796
NM_020117	non-allo.	6lpf	A	2.49
NM_020195	non-allo.	4b4o	A	2.7
NM_020549	non-allo.	2fy3	A	2.27
NM_021252	non-allo.	1x3s	A	1.32
NM_024420	allosteric	1cjy	A	2.5
NM_024514	non-allo.	3czh	A	2.3
NM_024642	non-allo.	6pxu	A	2.007
NM_032730	non-allo.	2vn8	A	2.1
NM_080549	non-allo.	2b3o	A	2.8
NM_133443	non-allo.	3ihj	A	2.3
NM_138794	non-allo.	5kre	A	2.0
NM_153281	non-allo.	2pe4	A	2.0
NM_177973	non-allo.	1q20	A	2.3
NM_177976	non-allo.	2h57	A	2.0
NM_198514	non-allo.	6gc1	A	2.7
